# Supplementary material for: 9-(4-Bromo­phen­yl)-3,6-di-tert-butyl-9H-carbazole
Source: Acta Crystallogr Sect E Struct Rep Online. 2011 Nov 16;67(Pt 12):o3307. doi: 10.1107/S1600536811047386 (PMC3238959; doi:10.1107/S1600536811047386)
Supplement: Supplementary file 1 [file e-67-o3307-sup1.cif]

##############################################################################
#                                                                            #
# This CIF contains the data in a paper accepted for publication in          #
# Acta Crystallographica Section E. It conforms to the requirements of       #
# Notes for Authors for Acta Crystallographica Section E, and has been       #
# peer reviewed under the auspices of the IUCr Commission on Journals.       #
#                                                                            #
# Full details of the Crystallographic Information File format               #
# are given in the paper "The Crystallographic Information File (CIF):       #
# a New Standard Archive File for Crystallography" by S. R. Hall, F. H.      #
# Allen and I. D. Brown [Acta Cryst. (1991), A47, 655-685].                  #
#                                                                            #
# The current version of the core CIF dictionary is obtainable from          #
# ftp://ftp.iucr.org/pub/cif_core.dic.                                       #
#                                                                            #
# Software is freely available for graphical display of the structure(s)     #
# in this CIF. For information consult the CIF software page                 #
# http://www.iucr.org/resources/cif/software.                                #
#                                                                            #
# This file may be used for bona fide research purposes within the           #
# scientific community so long as proper attribution is given to the journal # 
# article from which it was obtained.                                        #
#                                                                            #
##############################################################################
data_I
_audit_creation_method     SHELXL-97
_chemical_name_systematic
;
9-(4-Bromophenyl)-3,6-di-<i>tert</i>-butyl-9<i>H</i>-carbazole
;
_chemical_name_common     ?
_chemical_formula_moiety     'C26 H28 Br1 N1'
_chemical_formula_sum     'C26 H28 Br1 N1'
_chemical_formula_iupac     'C26 H28 Br1 N1'
_chemical_formula_weight     434.40
_chemical_melting_point     ?
_symmetry_cell_setting     triclinic
_symmetry_space_group_name_H-M     'P -1'
_symmetry_space_group_name_Hall     '-P 1'
loop_
    _symmetry_equiv_pos_as_xyz
    'x, y, z'
    '-x, -y, -z'
_cell_length_a     5.9300(12)
_cell_length_b     17.634(4)
_cell_length_c     22.343(5)
_cell_angle_alpha     100.38(3)
_cell_angle_beta     95.13(3)
_cell_angle_gamma     99.32(3)
_cell_volume     2250.8(8)
_cell_formula_units_Z     4
_cell_measurement_reflns_used     25
_cell_measurement_theta_min     10
_cell_measurement_theta_max     13
_cell_measurement_temperature     293(2)
_exptl_crystal_description     block
_exptl_crystal_colour     colourless
_exptl_crystal_size_max     0.20
_exptl_crystal_size_mid     0.10
_exptl_crystal_size_min     0.10
_exptl_crystal_density_diffrn     1.282
_exptl_crystal_density_meas     ?
_exptl_crystal_density_method     'not measured'
_exptl_crystal_F_000     904
_exptl_absorpt_coefficient_mu     1.837
_exptl_absorpt_correction_type     psi-scan
_exptl_absorpt_process_details     '(North <i>et al.</i>, 1968)'
_exptl_absorpt_correction_T_min     0.7102
_exptl_absorpt_correction_T_max     0.8376
_exptl_special_details
;
;
_diffrn_ambient_temperature     293(2)
_diffrn_radiation_type     MoK\a
_diffrn_radiation_wavelength     0.71073
_diffrn_radiation_source     'fine-focus sealed tube'
_diffrn_radiation_monochromator     graphite
_diffrn_measurement_device_type     'Enraf--Nonius CAD-4'
_diffrn_measurement_method     \w/2\q
_diffrn_detector_area_resol_mean     ?
_diffrn_reflns_number     9130
_diffrn_reflns_av_R_equivalents     0.0542
_diffrn_reflns_av_sigmaI/netI     0.1258
_diffrn_reflns_theta_min     1.19
_diffrn_reflns_theta_max     25.37
_diffrn_reflns_theta_full     25.37
_diffrn_measured_fraction_theta_max     1.000
_diffrn_measured_fraction_theta_full     1.000
_diffrn_reflns_limit_h_min     0
_diffrn_reflns_limit_h_max     7
_diffrn_reflns_limit_k_min     -21
_diffrn_reflns_limit_k_max     20
_diffrn_reflns_limit_l_min     -26
_diffrn_reflns_limit_l_max     26
_diffrn_standards_number     3
_diffrn_standards_interval_count     200
_diffrn_standards_interval_time     120
_diffrn_standards_decay_%     1
_refine_special_details
;
Refinement of <i>F</i>^2^ against ALL reflections. The weighted <i>R</i>-factor
<i>wR</i> and goodness of fit <i>S</i> are based on <i>F</i>^2^, conventional
<i>R</i>-factors <i>R</i> are based on <i>F</i>, with <i>F</i> set to zero for
negative <i>F</i>^2^. The threshold expression of <i>F</i>^2^ >
\s(<i>F</i>^2^) is used only for calculating <i>R</i>-factors(gt) <i>etc</i>.
and is not relevant to the choice of reflections for refinement.
<i>R</i>-factors based on <i>F</i>^2^ are statistically about twice as large
as those based on <i>F</i>, and <i>R</i>- factors based on ALL data will be
even larger.
;
_reflns_number_total     8267
_reflns_number_gt     3724
_reflns_threshold_expression     I>2sigma(I)
_refine_ls_structure_factor_coef     Fsqd
_refine_ls_matrix_type     full
_refine_ls_R_factor_all     0.1723
_refine_ls_R_factor_gt     0.0757
_refine_ls_wR_factor_gt     0.1327
_refine_ls_wR_factor_ref     0.1596
_refine_ls_goodness_of_fit_ref     1.001
_refine_ls_restrained_S_all     1.001
_refine_ls_number_reflns     8267
_refine_ls_number_parameters     505
_refine_ls_number_restraints     0
_refine_ls_hydrogen_treatment     constr
_refine_ls_weighting_scheme     calc
_refine_ls_weighting_details
         'calc w=1/[\s^2^(Fo^2^)+(0.0590P)^2^+0.0000P] where P=(Fo^2^+2Fc^2^)/3'
_atom_sites_solution_hydrogens     geom
_atom_sites_solution_primary     direct
_atom_sites_solution_secondary     difmap
_refine_ls_shift/su_max     0.000
_refine_ls_shift/su_mean     0.000
_refine_diff_density_max     0.516
_refine_diff_density_min     -0.541
_refine_ls_extinction_method     none
_refine_ls_extinction_coef     ?
loop_
    _atom_type_symbol
    _atom_type_description
    _atom_type_scat_dispersion_real
    _atom_type_scat_dispersion_imag
    _atom_type_scat_source
    'C' 'C' 0.0033 0.0016
                         'International Tables Vol C Tables 4.2.6.8 and 6.1.1.4'
    'H' 'H' 0.0000 0.0000
                         'International Tables Vol C Tables 4.2.6.8 and 6.1.1.4'
    'N' 'N' 0.0061 0.0033
                         'International Tables Vol C Tables 4.2.6.8 and 6.1.1.4'
    'Br' 'Br' -0.2901 2.4595
                         'International Tables Vol C Tables 4.2.6.8 and 6.1.1.4'
_computing_data_collection     'CAD-4 Software (Enraf--Nonius, 1985)'
_computing_cell_refinement     'CAD-4 Software (Enraf--Nonius, 1985)'
_computing_data_reduction     'XCAD4 (Harms & Wocadlo,1995)'
_computing_structure_solution     'SHELXS97 (Sheldrick, 2008)'
_computing_structure_refinement     'SHELXL97 (Sheldrick, 2008)'
_computing_molecular_graphics     'SHELXTL (Sheldrick, 2008)'
_computing_publication_material     'SHELXTL (Sheldrick, 2008)'
loop_
    _atom_site_type_symbol
    _atom_site_label
    _atom_site_fract_x
    _atom_site_fract_y
    _atom_site_fract_z
    _atom_site_U_iso_or_equiv
    _atom_site_adp_type
    _atom_site_calc_flag
    _atom_site_refinement_flags
    _atom_site_occupancy
    _atom_site_symmetry_multiplicity
    _atom_site_disorder_assembly
    _atom_site_disorder_group
    Br Br1 1.18728(13) 0.51528(4) 0.36422(3) 0.0683(3) Uani d . 1 1 . .
    N N1 0.6647(9) 0.7449(3) 0.2618(2) 0.0568(15) Uani d . 1 1 . .
    C C1 0.5559(11) 0.7335(3) 0.2012(3) 0.0503(17) Uani d . 1 1 . .
    C C2 0.5832(11) 0.6807(3) 0.1511(3) 0.0556(18) Uani d . 1 1 . .
    H H2A 0.6799 0.6445 0.1535 0.067 Uiso calc R 1 1 . .
    C C3 0.4579(13) 0.6840(4) 0.0960(3) 0.066(2) Uani d . 1 1 . .
    H H3A 0.4754 0.6491 0.0609 0.079 Uiso calc R 1 1 . .
    C C4 0.3087(11) 0.7362(4) 0.0903(3) 0.0546(17) Uani d . 1 1 . .
    C C5 0.2891(11) 0.7887(3) 0.1427(3) 0.0549(18) Uani d . 1 1 . .
    H H5A 0.1913 0.8246 0.1405 0.066 Uiso calc R 1 1 . .
    C C6 0.4127(10) 0.7888(3) 0.1984(3) 0.0472(16) Uani d . 1 1 . .
    C C7 0.4345(11) 0.8367(3) 0.2589(3) 0.0505(17) Uani d . 1 1 . .
    C C8 0.5856(11) 0.8078(3) 0.2972(3) 0.0523(17) Uani d . 1 1 . .
    C C9 0.3366(11) 0.9001(3) 0.2840(3) 0.0480(16) Uani d . 1 1 . .
    H H9A 0.2386 0.9210 0.2592 0.058 Uiso calc R 1 1 . .
    C C10 0.3866(12) 0.9320(4) 0.3466(3) 0.0553(18) Uani d . 1 1 . .
    C C11 0.5337(13) 0.8995(4) 0.3825(3) 0.070(2) Uani d . 1 1 . .
    H H11A 0.5652 0.9209 0.4242 0.084 Uiso calc R 1 1 . .
    C C12 0.6350(12) 0.8375(4) 0.3596(3) 0.0610(19) Uani d . 1 1 . .
    H H12A 0.7317 0.8165 0.3847 0.073 Uiso calc R 1 1 . .
    C C13 0.1759(12) 0.7339(4) 0.0287(3) 0.0584(18) Uani d . 1 1 . .
    C C14 0.0161(13) 0.7946(4) 0.0318(3) 0.084(3) Uani d . 1 1 . .
    H H14A -0.0921 0.7849 0.0602 0.127 Uiso calc R 1 1 . .
    H H14B -0.0654 0.7905 -0.0081 0.127 Uiso calc R 1 1 . .
    H H14C 0.1061 0.8463 0.0451 0.127 Uiso calc R 1 1 . .
    C C15 0.3463(15) 0.7520(5) -0.0174(4) 0.113(3) Uani d . 1 1 . .
    H H15A 0.4463 0.7142 -0.0212 0.169 Uiso calc R 1 1 . .
    H H15B 0.4363 0.8036 -0.0031 0.169 Uiso calc R 1 1 . .
    H H15C 0.2621 0.7496 -0.0567 0.169 Uiso calc R 1 1 . .
    C C16 0.0283(15) 0.6533(4) 0.0045(4) 0.103(3) Uani d . 1 1 . .
    H H16A -0.0786 0.6419 0.0329 0.154 Uiso calc R 1 1 . .
    H H16B 0.1253 0.6145 -0.0001 0.154 Uiso calc R 1 1 . .
    H H16C -0.0548 0.6527 -0.0345 0.154 Uiso calc R 1 1 . .
    C C17 0.2911(12) 1.0038(4) 0.3755(3) 0.0586(18) Uani d . 1 1 . .
    C C18 0.4896(15) 1.0737(4) 0.3912(4) 0.119(3) Uani d . 1 1 . .
    H H18A 0.5515 1.0830 0.3544 0.178 Uiso calc R 1 1 . .
    H H18B 0.6077 1.0628 0.4190 0.178 Uiso calc R 1 1 . .
    H H18C 0.4344 1.1194 0.4102 0.178 Uiso calc R 1 1 . .
    C C19 0.1969(14) 0.9909(4) 0.4331(3) 0.094(3) Uani d . 1 1 . .
    H H19A 0.1380 1.0363 0.4509 0.140 Uiso calc R 1 1 . .
    H H19B 0.3169 0.9822 0.4615 0.140 Uiso calc R 1 1 . .
    H H19C 0.0750 0.9460 0.4242 0.140 Uiso calc R 1 1 . .
    C C20 0.0997(14) 1.0215(4) 0.3337(3) 0.093(3) Uani d . 1 1 . .
    H H20A 0.1563 1.0310 0.2963 0.139 Uiso calc R 1 1 . .
    H H20B 0.0469 1.0671 0.3537 0.139 Uiso calc R 1 1 . .
    H H20C -0.0255 0.9776 0.3247 0.139 Uiso calc R 1 1 . .
    C C21 0.7872(12) 0.6911(4) 0.2852(3) 0.0483(16) Uani d . 1 1 . .
    C C22 1.0060(13) 0.7177(4) 0.3155(3) 0.0626(19) Uani d . 1 1 . .
    H H22A 1.0738 0.7700 0.3194 0.075 Uiso calc R 1 1 . .
    C C23 1.1281(12) 0.6664(4) 0.3407(3) 0.065(2) Uani d . 1 1 . .
    H H23A 1.2742 0.6842 0.3622 0.078 Uiso calc R 1 1 . .
    C C24 1.0248(12) 0.5896(4) 0.3323(3) 0.0550(18) Uani d . 1 1 . .
    C C25 0.8063(12) 0.5632(4) 0.3026(3) 0.0608(19) Uani d . 1 1 . .
    H H25A 0.7385 0.5108 0.2980 0.073 Uiso calc R 1 1 . .
    C C26 0.6872(12) 0.6147(3) 0.2794(3) 0.0554(18) Uani d . 1 1 . .
    H H26A 0.5379 0.5971 0.2598 0.066 Uiso calc R 1 1 . .
    Br Br2 -0.10255(13) 0.46827(4) 0.85902(4) 0.0709(3) Uani d . 1 1 . .
    N N2 0.5597(9) 0.7103(3) 0.7642(2) 0.0541(14) Uani d . 1 1 . .
    C C27 0.5939(11) 0.6989(3) 0.7025(3) 0.0484(16) Uani d . 1 1 . .
    C C28 0.4698(12) 0.6432(4) 0.6522(3) 0.0607(19) Uani d . 1 1 . .
    H H28A 0.3398 0.6084 0.6568 0.073 Uiso calc R 1 1 . .
    C C29 0.5478(12) 0.6425(4) 0.5968(3) 0.0621(19) Uani d . 1 1 . .
    H H29A 0.4670 0.6062 0.5633 0.074 Uiso calc R 1 1 . .
    C C30 0.7458(12) 0.6941(4) 0.5872(3) 0.0561(18) Uani d . 1 1 . .
    C C31 0.8639(12) 0.7489(4) 0.6379(3) 0.0591(18) Uani d . 1 1 . .
    H H31A 0.9930 0.7842 0.6335 0.071 Uiso calc R 1 1 . .
    C C32 0.7872(11) 0.7503(3) 0.6948(3) 0.0506(17) Uani d . 1 1 . .
    C C33 0.8728(11) 0.7983(4) 0.7553(3) 0.0508(17) Uani d . 1 1 . .
    C C34 0.7351(12) 0.7715(4) 0.7960(3) 0.0552(18) Uani d . 1 1 . .
    C C35 1.0543(12) 0.8605(4) 0.7758(3) 0.0601(19) Uani d . 1 1 . .
    H H35A 1.1509 0.8773 0.7484 0.072 Uiso calc R 1 1 . .
    C C36 1.0928(13) 0.8978(4) 0.8369(3) 0.0594(19) Uani d . 1 1 . .
    C C37 0.9450(13) 0.8687(4) 0.8764(3) 0.067(2) Uani d . 1 1 . .
    H H37A 0.9663 0.8937 0.9174 0.080 Uiso calc R 1 1 . .
    C C38 0.7728(13) 0.8061(4) 0.8576(3) 0.067(2) Uani d . 1 1 . .
    H H38A 0.6822 0.7869 0.8854 0.081 Uiso calc R 1 1 . .
    C C39 0.8219(12) 0.6878(4) 0.5232(3) 0.0601(19) Uani d . 1 1 . .
    C C40 0.6346(14) 0.7003(5) 0.4787(3) 0.102(3) Uani d . 1 1 . .
    H H40A 0.6860 0.6975 0.4390 0.154 Uiso calc R 1 1 . .
    H H40B 0.5961 0.7510 0.4922 0.154 Uiso calc R 1 1 . .
    H H40C 0.5011 0.6605 0.4764 0.154 Uiso calc R 1 1 . .
    C C41 1.0313(14) 0.7502(5) 0.5216(4) 0.109(3) Uani d . 1 1 . .
    H H41A 1.0722 0.7449 0.4807 0.163 Uiso calc R 1 1 . .
    H H41B 1.1582 0.7436 0.5488 0.163 Uiso calc R 1 1 . .
    H H41C 0.9950 0.8013 0.5344 0.163 Uiso calc R 1 1 . .
    C C42 0.8816(17) 0.6065(5) 0.5030(4) 0.122(4) Uani d . 1 1 . .
    H H42A 0.9307 0.6022 0.4629 0.183 Uiso calc R 1 1 . .
    H H42B 0.7483 0.5671 0.5019 0.183 Uiso calc R 1 1 . .
    H H42C 1.0034 0.5992 0.5315 0.183 Uiso calc R 1 1 . .
    C C43 1.2806(14) 0.9709(4) 0.8600(3) 0.072(2) Uani d . 1 1 . .
    C C44 1.3953(19) 0.9693(6) 0.9218(4) 0.159(5) Uani d . 1 1 . .
    H H44A 1.4664 0.9238 0.9195 0.239 Uiso calc R 1 1 . .
    H H44B 1.2829 0.9674 0.9501 0.239 Uiso calc R 1 1 . .
    H H44C 1.5105 1.0157 0.9357 0.239 Uiso calc R 1 1 . .
    C C45 1.1659(15) 1.0427(4) 0.8613(5) 0.149(5) Uani d . 1 1 . .
    H H45A 1.2799 1.0895 0.8749 0.223 Uiso calc R 1 1 . .
    H H45B 1.0508 1.0414 0.8888 0.223 Uiso calc R 1 1 . .
    H H45C 1.0951 1.0424 0.8208 0.223 Uiso calc R 1 1 . .
    C C46 1.4614(15) 0.9776(5) 0.8171(4) 0.106(3) Uani d . 1 1 . .
    H H46A 1.5384 0.9335 0.8148 0.158 Uiso calc R 1 1 . .
    H H46B 1.5713 1.0251 0.8320 0.158 Uiso calc R 1 1 . .
    H H46C 1.3897 0.9786 0.7770 0.158 Uiso calc R 1 1 . .
    C C47 0.4023(13) 0.6594(3) 0.7889(3) 0.0512(17) Uani d . 1 1 . .
    C C48 0.4838(12) 0.6231(4) 0.8355(3) 0.0593(18) Uani d . 1 1 . .
    H H48A 0.6383 0.6354 0.8516 0.071 Uiso calc R 1 1 . .
    C C49 0.3324(13) 0.5688(3) 0.8573(3) 0.0571(18) Uani d . 1 1 . .
    H H49A 0.3858 0.5444 0.8879 0.069 Uiso calc R 1 1 . .
    C C50 0.1026(12) 0.5510(4) 0.8337(3) 0.0575(18) Uani d . 1 1 . .
    C C51 0.0264(13) 0.5897(4) 0.7890(3) 0.0636(19) Uani d . 1 1 . .
    H H51A -0.1283 0.5786 0.7731 0.076 Uiso calc R 1 1 . .
    C C52 0.1742(12) 0.6433(4) 0.7683(3) 0.0565(18) Uani d . 1 1 . .
    H H52A 0.1179 0.6696 0.7393 0.068 Uiso calc R 1 1 . .
loop_
    _atom_site_aniso_label
    _atom_site_aniso_U_11
    _atom_site_aniso_U_22
    _atom_site_aniso_U_33
    _atom_site_aniso_U_12
    _atom_site_aniso_U_13
    _atom_site_aniso_U_23
    Br1 0.0855(6) 0.0567(5) 0.0698(5) 0.0332(4) -0.0015(4) 0.0187(4)
    N1 0.079(4) 0.041(3) 0.057(4) 0.024(3) 0.007(3) 0.017(3)
    C1 0.068(5) 0.046(4) 0.038(4) 0.017(4) 0.002(3) 0.008(3)
    C2 0.064(5) 0.039(4) 0.064(5) 0.025(3) 0.004(4) 0.001(3)
    C3 0.090(6) 0.053(4) 0.054(5) 0.019(4) 0.014(4) -0.001(4)
    C4 0.065(5) 0.051(4) 0.050(4) 0.016(4) 0.010(4) 0.008(3)
    C5 0.072(5) 0.042(4) 0.058(5) 0.021(4) 0.008(4) 0.020(3)
    C6 0.056(4) 0.042(4) 0.049(4) 0.019(3) 0.011(3) 0.013(3)
    C7 0.079(5) 0.034(3) 0.044(4) 0.017(3) 0.012(4) 0.012(3)
    C8 0.070(5) 0.035(4) 0.051(4) 0.012(3) -0.002(4) 0.009(3)
    C9 0.060(5) 0.043(4) 0.044(4) 0.019(3) 0.010(3) 0.007(3)
    C10 0.069(5) 0.045(4) 0.056(5) 0.016(4) 0.013(4) 0.013(3)
    C11 0.092(6) 0.062(5) 0.053(5) 0.026(5) -0.004(4) 0.001(4)
    C12 0.083(6) 0.044(4) 0.058(5) 0.018(4) -0.001(4) 0.016(4)
    C13 0.061(5) 0.057(4) 0.052(4) 0.006(4) -0.004(4) 0.006(3)
    C14 0.116(7) 0.094(6) 0.049(5) 0.046(5) -0.011(4) 0.015(4)
    C15 0.132(8) 0.147(9) 0.080(6) 0.048(7) 0.047(6) 0.041(6)
    C16 0.122(8) 0.077(6) 0.089(6) -0.007(5) -0.024(6) 0.003(5)
    C17 0.067(5) 0.054(4) 0.057(5) 0.025(4) 0.005(4) 0.005(4)
    C18 0.108(8) 0.050(5) 0.176(10) 0.006(5) 0.024(7) -0.029(5)
    C19 0.111(7) 0.101(6) 0.070(6) 0.038(6) 0.013(5) 0.002(5)
    C20 0.120(7) 0.068(5) 0.094(6) 0.051(5) 0.005(6) -0.001(4)
    C21 0.055(5) 0.043(4) 0.050(4) 0.013(4) -0.003(3) 0.019(3)
    C22 0.073(6) 0.041(4) 0.077(5) 0.012(4) 0.008(4) 0.018(4)
    C23 0.063(5) 0.057(5) 0.075(5) 0.010(4) -0.005(4) 0.019(4)
    C24 0.063(5) 0.044(4) 0.061(4) 0.009(4) 0.008(4) 0.017(3)
    C25 0.062(5) 0.042(4) 0.083(5) 0.018(4) 0.005(4) 0.019(4)
    C26 0.061(5) 0.039(4) 0.066(5) 0.011(4) 0.004(4) 0.010(3)
    Br2 0.0782(6) 0.0519(5) 0.0866(6) 0.0015(4) 0.0305(4) 0.0237(4)
    N2 0.065(4) 0.045(3) 0.048(3) -0.007(3) 0.009(3) 0.011(3)
    C27 0.054(5) 0.039(4) 0.050(4) 0.002(3) 0.007(4) 0.009(3)
    C28 0.067(5) 0.054(4) 0.059(5) 0.004(4) 0.008(4) 0.013(4)
    C29 0.080(6) 0.042(4) 0.062(5) 0.011(4) 0.011(4) 0.002(3)
    C30 0.074(5) 0.053(4) 0.047(4) 0.018(4) 0.011(4) 0.020(4)
    C31 0.075(5) 0.055(4) 0.048(4) 0.006(4) 0.003(4) 0.018(4)
    C32 0.062(5) 0.043(4) 0.049(4) 0.013(4) 0.005(4) 0.012(3)
    C33 0.053(5) 0.043(4) 0.060(5) 0.007(4) 0.013(4) 0.017(4)
    C34 0.068(5) 0.046(4) 0.046(4) 0.001(4) 0.000(4) 0.008(3)
    C35 0.065(5) 0.058(4) 0.060(5) 0.006(4) 0.008(4) 0.023(4)
    C36 0.080(6) 0.039(4) 0.057(5) 0.007(4) -0.007(4) 0.017(4)
    C37 0.076(6) 0.048(4) 0.071(5) 0.005(4) 0.006(4) 0.005(4)
    C38 0.093(6) 0.055(4) 0.052(5) 0.004(4) 0.016(4) 0.011(4)
    C39 0.064(5) 0.072(5) 0.048(4) 0.025(4) 0.009(4) 0.008(4)
    C40 0.087(7) 0.153(8) 0.075(6) 0.030(6) 0.009(5) 0.035(6)
    C41 0.093(7) 0.136(8) 0.089(6) -0.008(6) 0.030(5) 0.018(6)
    C42 0.193(11) 0.110(7) 0.090(7) 0.079(7) 0.053(7) 0.026(6)
    C43 0.084(6) 0.058(5) 0.060(5) -0.006(4) -0.007(4) 0.003(4)
    C44 0.190(12) 0.152(10) 0.096(8) -0.060(8) -0.053(8) 0.035(7)
    C45 0.103(8) 0.039(5) 0.284(14) -0.003(5) 0.020(9) -0.004(7)
    C46 0.107(7) 0.095(7) 0.101(7) -0.024(5) 0.012(6) 0.020(5)
    C47 0.071(5) 0.036(4) 0.053(4) 0.021(4) 0.018(4) 0.014(3)
    C48 0.061(5) 0.062(5) 0.062(5) 0.022(4) 0.016(4) 0.017(4)
    C49 0.072(6) 0.048(4) 0.060(5) 0.017(4) 0.017(4) 0.023(3)
    C50 0.056(5) 0.061(5) 0.058(5) 0.018(4) 0.021(4) 0.006(4)
    C51 0.070(5) 0.063(5) 0.061(5) 0.011(4) 0.022(4) 0.015(4)
    C52 0.059(5) 0.055(4) 0.065(5) 0.026(4) 0.007(4) 0.024(4)
_geom_special_details
;
All e.s.d.'s (except the e.s.d. in the dihedral angle between two l.s. planes)
are estimated using the full covariance matrix. The cell e.s.d.'s are taken
into account individually in the estimation of e.s.d.'s in distances, angles
and torsion angles; correlations between e.s.d.'s in cell parameters are only
used when they are defined by crystal symmetry. An approximate (isotropic)
treatment of cell e.s.d.'s is used for estimating e.s.d.'s involving l.s.
planes.
;
loop_
    _geom_bond_atom_site_label_1
    _geom_bond_atom_site_label_2
    _geom_bond_site_symmetry_2
    _geom_bond_distance
    _geom_bond_publ_flag
    Br1 C24 . 1.944(6) ?
    N1 C1 . 1.411(7) ?
    N1 C8 . 1.413(7) ?
    N1 C21 . 1.427(7) ?
    C1 C2 . 1.361(8) ?
    C1 C6 . 1.398(7) ?
    C2 C3 . 1.396(8) ?
    C2 H2A . 0.9300 ?
    C3 C4 . 1.391(8) ?
    C3 H3A . 0.9300 ?
    C4 C5 . 1.382(8) ?
    C4 C13 . 1.514(8) ?
    C5 C6 . 1.387(8) ?
    C5 H5A . 0.9300 ?
    C6 C7 . 1.441(8) ?
    C7 C9 . 1.394(7) ?
    C7 C8 . 1.402(8) ?
    C8 C12 . 1.385(8) ?
    C9 C10 . 1.398(8) ?
    C9 H9A . 0.9300 ?
    C10 C11 . 1.391(8) ?
    C10 C17 . 1.530(8) ?
    C11 C12 . 1.372(8) ?
    C11 H11A . 0.9300 ?
    C12 H12A . 0.9300 ?
    C13 C16 . 1.521(9) ?
    C13 C14 . 1.536(8) ?
    C13 C15 . 1.544(9) ?
    C14 H14A . 0.9600 ?
    C14 H14B . 0.9600 ?
    C14 H14C . 0.9600 ?
    C15 H15A . 0.9600 ?
    C15 H15B . 0.9600 ?
    C15 H15C . 0.9600 ?
    C16 H16A . 0.9600 ?
    C16 H16B . 0.9600 ?
    C16 H16C . 0.9600 ?
    C17 C19 . 1.487(9) ?
    C17 C20 . 1.513(9) ?
    C17 C18 . 1.526(9) ?
    C18 H18A . 0.9600 ?
    C18 H18B . 0.9600 ?
    C18 H18C . 0.9600 ?
    C19 H19A . 0.9600 ?
    C19 H19B . 0.9600 ?
    C19 H19C . 0.9600 ?
    C20 H20A . 0.9600 ?
    C20 H20B . 0.9600 ?
    C20 H20C . 0.9600 ?
    C21 C26 . 1.359(8) ?
    C21 C22 . 1.376(8) ?
    C22 C23 . 1.407(8) ?
    C22 H22A . 0.9300 ?
    C23 C24 . 1.365(8) ?
    C23 H23A . 0.9300 ?
    C24 C25 . 1.370(8) ?
    C25 C26 . 1.379(8) ?
    C25 H25A . 0.9300 ?
    C26 H26A . 0.9300 ?
    Br2 C50 . 1.944(7) ?
    N2 C27 . 1.395(7) ?
    N2 C47 . 1.405(7) ?
    N2 C34 . 1.407(7) ?
    C27 C32 . 1.386(8) ?
    C27 C28 . 1.411(8) ?
    C28 C29 . 1.357(8) ?
    C28 H28A . 0.9300 ?
    C29 C30 . 1.422(9) ?
    C29 H29A . 0.9300 ?
    C30 C31 . 1.397(8) ?
    C30 C39 . 1.528(8) ?
    C31 C32 . 1.387(8) ?
    C31 H31A . 0.9300 ?
    C32 C33 . 1.457(8) ?
    C33 C34 . 1.372(8) ?
    C33 C35 . 1.385(8) ?
    C34 C38 . 1.383(8) ?
    C35 C36 . 1.386(8) ?
    C35 H35A . 0.9300 ?
    C36 C37 . 1.402(9) ?
    C36 C43 . 1.536(9) ?
    C37 C38 . 1.352(9) ?
    C37 H37A . 0.9300 ?
    C38 H38A . 0.9300 ?
    C39 C40 . 1.494(9) ?
    C39 C41 . 1.527(9) ?
    C39 C42 . 1.531(9) ?
    C40 H40A . 0.9600 ?
    C40 H40B . 0.9600 ?
    C40 H40C . 0.9600 ?
    C41 H41A . 0.9600 ?
    C41 H41B . 0.9600 ?
    C41 H41C . 0.9600 ?
    C42 H42A . 0.9600 ?
    C42 H42B . 0.9600 ?
    C42 H42C . 0.9600 ?
    C43 C44 . 1.491(10) ?
    C43 C46 . 1.505(10) ?
    C43 C45 . 1.530(10) ?
    C44 H44A . 0.9600 ?
    C44 H44B . 0.9600 ?
    C44 H44C . 0.9600 ?
    C45 H45A . 0.9600 ?
    C45 H45B . 0.9600 ?
    C45 H45C . 0.9600 ?
    C46 H46A . 0.9600 ?
    C46 H46B . 0.9600 ?
    C46 H46C . 0.9600 ?
    C47 C52 . 1.356(8) ?
    C47 C48 . 1.406(8) ?
    C48 C49 . 1.390(8) ?
    C48 H48A . 0.9300 ?
    C49 C50 . 1.381(8) ?
    C49 H49A . 0.9300 ?
    C50 C51 . 1.388(8) ?
    C51 C52 . 1.356(8) ?
    C51 H51A . 0.9300 ?
    C52 H52A . 0.9300 ?
loop_
    _geom_angle_atom_site_label_1
    _geom_angle_atom_site_label_2
    _geom_angle_atom_site_label_3
    _geom_angle_site_symmetry_1
    _geom_angle_site_symmetry_3
    _geom_angle
    _geom_angle_publ_flag
    C1 N1 C8 . . 107.6(5) ?
    C1 N1 C21 . . 125.1(5) ?
    C8 N1 C21 . . 125.8(5) ?
    C2 C1 C6 . . 122.7(6) ?
    C2 C1 N1 . . 128.3(6) ?
    C6 C1 N1 . . 108.9(5) ?
    C1 C2 C3 . . 116.2(6) ?
    C1 C2 H2A . . 121.9 ?
    C3 C2 H2A . . 121.9 ?
    C4 C3 C2 . . 124.1(6) ?
    C4 C3 H3A . . 118.0 ?
    C2 C3 H3A . . 118.0 ?
    C5 C4 C3 . . 117.0(6) ?
    C5 C4 C13 . . 122.9(6) ?
    C3 C4 C13 . . 120.1(6) ?
    C4 C5 C6 . . 121.2(6) ?
    C4 C5 H5A . . 119.4 ?
    C6 C5 H5A . . 119.4 ?
    C5 C6 C1 . . 118.7(6) ?
    C5 C6 C7 . . 133.9(6) ?
    C1 C6 C7 . . 107.4(5) ?
    C9 C7 C8 . . 118.8(6) ?
    C9 C7 C6 . . 133.8(6) ?
    C8 C7 C6 . . 107.4(5) ?
    C12 C8 C7 . . 122.8(6) ?
    C12 C8 N1 . . 128.6(6) ?
    C7 C8 N1 . . 108.6(5) ?
    C7 C9 C10 . . 119.5(6) ?
    C7 C9 H9A . . 120.2 ?
    C10 C9 H9A . . 120.2 ?
    C11 C10 C9 . . 118.9(6) ?
    C11 C10 C17 . . 119.9(6) ?
    C9 C10 C17 . . 121.2(6) ?
    C12 C11 C10 . . 123.5(6) ?
    C12 C11 H11A . . 118.2 ?
    C10 C11 H11A . . 118.2 ?
    C11 C12 C8 . . 116.5(6) ?
    C11 C12 H12A . . 121.8 ?
    C8 C12 H12A . . 121.8 ?
    C4 C13 C16 . . 110.3(6) ?
    C4 C13 C14 . . 112.5(5) ?
    C16 C13 C14 . . 107.8(6) ?
    C4 C13 C15 . . 109.5(6) ?
    C16 C13 C15 . . 109.1(6) ?
    C14 C13 C15 . . 107.5(6) ?
    C13 C14 H14A . . 109.5 ?
    C13 C14 H14B . . 109.5 ?
    H14A C14 H14B . . 109.5 ?
    C13 C14 H14C . . 109.5 ?
    H14A C14 H14C . . 109.5 ?
    H14B C14 H14C . . 109.5 ?
    C13 C15 H15A . . 109.5 ?
    C13 C15 H15B . . 109.5 ?
    H15A C15 H15B . . 109.5 ?
    C13 C15 H15C . . 109.5 ?
    H15A C15 H15C . . 109.5 ?
    H15B C15 H15C . . 109.5 ?
    C13 C16 H16A . . 109.5 ?
    C13 C16 H16B . . 109.5 ?
    H16A C16 H16B . . 109.5 ?
    C13 C16 H16C . . 109.5 ?
    H16A C16 H16C . . 109.5 ?
    H16B C16 H16C . . 109.5 ?
    C19 C17 C20 . . 107.6(6) ?
    C19 C17 C18 . . 108.5(6) ?
    C20 C17 C18 . . 110.0(6) ?
    C19 C17 C10 . . 110.2(6) ?
    C20 C17 C10 . . 112.6(6) ?
    C18 C17 C10 . . 107.9(6) ?
    C17 C18 H18A . . 109.5 ?
    C17 C18 H18B . . 109.5 ?
    H18A C18 H18B . . 109.5 ?
    C17 C18 H18C . . 109.5 ?
    H18A C18 H18C . . 109.5 ?
    H18B C18 H18C . . 109.5 ?
    C17 C19 H19A . . 109.5 ?
    C17 C19 H19B . . 109.5 ?
    H19A C19 H19B . . 109.5 ?
    C17 C19 H19C . . 109.5 ?
    H19A C19 H19C . . 109.5 ?
    H19B C19 H19C . . 109.5 ?
    C17 C20 H20A . . 109.5 ?
    C17 C20 H20B . . 109.5 ?
    H20A C20 H20B . . 109.5 ?
    C17 C20 H20C . . 109.5 ?
    H20A C20 H20C . . 109.5 ?
    H20B C20 H20C . . 109.5 ?
    C26 C21 C22 . . 120.0(6) ?
    C26 C21 N1 . . 120.6(6) ?
    C22 C21 N1 . . 119.3(6) ?
    C21 C22 C23 . . 120.5(6) ?
    C21 C22 H22A . . 119.7 ?
    C23 C22 H22A . . 119.7 ?
    C24 C23 C22 . . 117.8(7) ?
    C24 C23 H23A . . 121.1 ?
    C22 C23 H23A . . 121.1 ?
    C23 C24 C25 . . 121.7(6) ?
    C23 C24 Br1 . . 119.8(5) ?
    C25 C24 Br1 . . 118.5(5) ?
    C24 C25 C26 . . 119.7(6) ?
    C24 C25 H25A . . 120.1 ?
    C26 C25 H25A . . 120.1 ?
    C21 C26 C25 . . 120.2(6) ?
    C21 C26 H26A . . 119.9 ?
    C25 C26 H26A . . 119.9 ?
    C27 N2 C47 . . 124.0(5) ?
    C27 N2 C34 . . 107.1(5) ?
    C47 N2 C34 . . 128.0(5) ?
    C32 C27 N2 . . 109.9(5) ?
    C32 C27 C28 . . 120.5(6) ?
    N2 C27 C28 . . 129.5(6) ?
    C29 C28 C27 . . 117.3(6) ?
    C29 C28 H28A . . 121.3 ?
    C27 C28 H28A . . 121.3 ?
    C28 C29 C30 . . 123.8(6) ?
    C28 C29 H29A . . 118.1 ?
    C30 C29 H29A . . 118.1 ?
    C31 C30 C29 . . 117.5(6) ?
    C31 C30 C39 . . 122.7(6) ?
    C29 C30 C39 . . 119.8(6) ?
    C32 C31 C30 . . 119.5(6) ?
    C32 C31 H31A . . 120.2 ?
    C30 C31 H31A . . 120.2 ?
    C27 C32 C31 . . 121.3(6) ?
    C27 C32 C33 . . 106.1(6) ?
    C31 C32 C33 . . 132.5(6) ?
    C34 C33 C35 . . 119.9(6) ?
    C34 C33 C32 . . 107.4(6) ?
    C35 C33 C32 . . 132.7(6) ?
    C33 C34 C38 . . 121.0(7) ?
    C33 C34 N2 . . 109.4(6) ?
    C38 C34 N2 . . 129.6(6) ?
    C33 C35 C36 . . 120.4(6) ?
    C33 C35 H35A . . 119.8 ?
    C36 C35 H35A . . 119.8 ?
    C35 C36 C37 . . 117.3(6) ?
    C35 C36 C43 . . 121.6(7) ?
    C37 C36 C43 . . 121.0(7) ?
    C38 C37 C36 . . 123.1(7) ?
    C38 C37 H37A . . 118.5 ?
    C36 C37 H37A . . 118.5 ?
    C37 C38 C34 . . 118.2(7) ?
    C37 C38 H38A . . 120.9 ?
    C34 C38 H38A . . 120.9 ?
    C40 C39 C41 . . 106.4(6) ?
    C40 C39 C30 . . 110.4(6) ?
    C41 C39 C30 . . 112.0(6) ?
    C40 C39 C42 . . 110.0(7) ?
    C41 C39 C42 . . 109.1(7) ?
    C30 C39 C42 . . 109.0(6) ?
    C39 C40 H40A . . 109.5 ?
    C39 C40 H40B . . 109.5 ?
    H40A C40 H40B . . 109.5 ?
    C39 C40 H40C . . 109.5 ?
    H40A C40 H40C . . 109.5 ?
    H40B C40 H40C . . 109.5 ?
    C39 C41 H41A . . 109.5 ?
    C39 C41 H41B . . 109.5 ?
    H41A C41 H41B . . 109.5 ?
    C39 C41 H41C . . 109.5 ?
    H41A C41 H41C . . 109.5 ?
    H41B C41 H41C . . 109.5 ?
    C39 C42 H42A . . 109.5 ?
    C39 C42 H42B . . 109.5 ?
    H42A C42 H42B . . 109.5 ?
    C39 C42 H42C . . 109.5 ?
    H42A C42 H42C . . 109.5 ?
    H42B C42 H42C . . 109.5 ?
    C44 C43 C46 . . 108.6(8) ?
    C44 C43 C45 . . 111.4(8) ?
    C46 C43 C45 . . 106.5(7) ?
    C44 C43 C36 . . 110.7(6) ?
    C46 C43 C36 . . 112.0(6) ?
    C45 C43 C36 . . 107.5(6) ?
    C43 C44 H44A . . 109.5 ?
    C43 C44 H44B . . 109.5 ?
    H44A C44 H44B . . 109.5 ?
    C43 C44 H44C . . 109.5 ?
    H44A C44 H44C . . 109.5 ?
    H44B C44 H44C . . 109.5 ?
    C43 C45 H45A . . 109.5 ?
    C43 C45 H45B . . 109.5 ?
    H45A C45 H45B . . 109.5 ?
    C43 C45 H45C . . 109.5 ?
    H45A C45 H45C . . 109.5 ?
    H45B C45 H45C . . 109.5 ?
    C43 C46 H46A . . 109.5 ?
    C43 C46 H46B . . 109.5 ?
    H46A C46 H46B . . 109.5 ?
    C43 C46 H46C . . 109.5 ?
    H46A C46 H46C . . 109.5 ?
    H46B C46 H46C . . 109.5 ?
    C52 C47 N2 . . 121.9(6) ?
    C52 C47 C48 . . 118.9(6) ?
    N2 C47 C48 . . 119.2(7) ?
    C49 C48 C47 . . 119.7(7) ?
    C49 C48 H48A . . 120.1 ?
    C47 C48 H48A . . 120.1 ?
    C50 C49 C48 . . 120.1(6) ?
    C50 C49 H49A . . 120.0 ?
    C48 C49 H49A . . 120.0 ?
    C49 C50 C51 . . 118.8(6) ?
    C49 C50 Br2 . . 119.9(5) ?
    C51 C50 Br2 . . 121.2(6) ?
    C52 C51 C50 . . 121.0(7) ?
    C52 C51 H51A . . 119.5 ?
    C50 C51 H51A . . 119.5 ?
    C47 C52 C51 . . 121.4(6) ?
    C47 C52 H52A . . 119.3 ?
    C51 C52 H52A . . 119.3 ?
loop_
    _geom_torsion_atom_site_label_1
    _geom_torsion_atom_site_label_2
    _geom_torsion_atom_site_label_3
    _geom_torsion_atom_site_label_4
    _geom_torsion_site_symmetry_1
    _geom_torsion_site_symmetry_2
    _geom_torsion_site_symmetry_3
    _geom_torsion_site_symmetry_4
    _geom_torsion
    _geom_torsion_publ_flag
    C8 N1 C1 C2 . . . . 178.5(7) ?
    C21 N1 C1 C2 . . . . -15.0(11) ?
    C8 N1 C1 C6 . . . . 0.6(7) ?
    C21 N1 C1 C6 . . . . 167.1(6) ?
    C6 C1 C2 C3 . . . . -0.5(10) ?
    N1 C1 C2 C3 . . . . -178.1(6) ?
    C1 C2 C3 C4 . . . . -1.0(10) ?
    C2 C3 C4 C5 . . . . 1.4(10) ?
    C2 C3 C4 C13 . . . . -178.5(6) ?
    C3 C4 C5 C6 . . . . -0.2(10) ?
    C13 C4 C5 C6 . . . . 179.7(6) ?
    C4 C5 C6 C1 . . . . -1.1(9) ?
    C4 C5 C6 C7 . . . . 177.4(7) ?
    C2 C1 C6 C5 . . . . 1.5(10) ?
    N1 C1 C6 C5 . . . . 179.6(5) ?
    C2 C1 C6 C7 . . . . -177.3(6) ?
    N1 C1 C6 C7 . . . . 0.7(7) ?
    C5 C6 C7 C9 . . . . 1.3(13) ?
    C1 C6 C7 C9 . . . . 179.9(7) ?
    C5 C6 C7 C8 . . . . 179.6(7) ?
    C1 C6 C7 C8 . . . . -1.7(7) ?
    C9 C7 C8 C12 . . . . 2.5(10) ?
    C6 C7 C8 C12 . . . . -176.1(6) ?
    C9 C7 C8 N1 . . . . -179.2(5) ?
    C6 C7 C8 N1 . . . . 2.1(7) ?
    C1 N1 C8 C12 . . . . 176.4(7) ?
    C21 N1 C8 C12 . . . . 10.0(11) ?
    C1 N1 C8 C7 . . . . -1.7(7) ?
    C21 N1 C8 C7 . . . . -168.1(6) ?
    C8 C7 C9 C10 . . . . -1.4(9) ?
    C6 C7 C9 C10 . . . . 176.8(7) ?
    C7 C9 C10 C11 . . . . 0.0(10) ?
    C7 C9 C10 C17 . . . . 177.3(6) ?
    C9 C10 C11 C12 . . . . 0.4(11) ?
    C17 C10 C11 C12 . . . . -176.9(7) ?
    C10 C11 C12 C8 . . . . 0.6(11) ?
    C7 C8 C12 C11 . . . . -2.1(10) ?
    N1 C8 C12 C11 . . . . -180.0(6) ?
    C5 C4 C13 C16 . . . . -121.7(7) ?
    C3 C4 C13 C16 . . . . 58.2(9) ?
    C5 C4 C13 C14 . . . . -1.2(9) ?
    C3 C4 C13 C14 . . . . 178.7(6) ?
    C5 C4 C13 C15 . . . . 118.2(7) ?
    C3 C4 C13 C15 . . . . -61.9(8) ?
    C11 C10 C17 C19 . . . . -48.6(9) ?
    C9 C10 C17 C19 . . . . 134.1(7) ?
    C11 C10 C17 C20 . . . . -168.7(7) ?
    C9 C10 C17 C20 . . . . 14.0(10) ?
    C11 C10 C17 C18 . . . . 69.7(9) ?
    C9 C10 C17 C18 . . . . -107.6(7) ?
    C1 N1 C21 C26 . . . . -52.7(9) ?
    C8 N1 C21 C26 . . . . 111.3(7) ?
    C1 N1 C21 C22 . . . . 129.1(7) ?
    C8 N1 C21 C22 . . . . -66.8(9) ?
    C26 C21 C22 C23 . . . . 0.0(10) ?
    N1 C21 C22 C23 . . . . 178.2(6) ?
    C21 C22 C23 C24 . . . . 1.9(10) ?
    C22 C23 C24 C25 . . . . -2.5(10) ?
    C22 C23 C24 Br1 . . . . 178.6(5) ?
    C23 C24 C25 C26 . . . . 1.1(10) ?
    Br1 C24 C25 C26 . . . . -179.9(5) ?
    C22 C21 C26 C25 . . . . -1.5(10) ?
    N1 C21 C26 C25 . . . . -179.6(6) ?
    C24 C25 C26 C21 . . . . 0.9(10) ?
    C47 N2 C27 C32 . . . . -169.1(6) ?
    C34 N2 C27 C32 . . . . 0.9(7) ?
    C47 N2 C27 C28 . . . . 7.9(10) ?
    C34 N2 C27 C28 . . . . 177.9(6) ?
    C32 C27 C28 C29 . . . . 0.0(9) ?
    N2 C27 C28 C29 . . . . -176.7(6) ?
    C27 C28 C29 C30 . . . . 0.3(10) ?
    C28 C29 C30 C31 . . . . -0.7(10) ?
    C28 C29 C30 C39 . . . . 179.1(6) ?
    C29 C30 C31 C32 . . . . 0.9(9) ?
    C39 C30 C31 C32 . . . . -178.9(6) ?
    N2 C27 C32 C31 . . . . 177.5(5) ?
    C28 C27 C32 C31 . . . . 0.2(9) ?
    N2 C27 C32 C33 . . . . -2.1(7) ?
    C28 C27 C32 C33 . . . . -179.4(6) ?
    C30 C31 C32 C27 . . . . -0.7(9) ?
    C30 C31 C32 C33 . . . . 178.8(6) ?
    C27 C32 C33 C34 . . . . 2.6(7) ?
    C31 C32 C33 C34 . . . . -177.0(7) ?
    C27 C32 C33 C35 . . . . -177.6(7) ?
    C31 C32 C33 C35 . . . . 2.8(12) ?
    C35 C33 C34 C38 . . . . 0.7(10) ?
    C32 C33 C34 C38 . . . . -179.5(6) ?
    C35 C33 C34 N2 . . . . 178.0(5) ?
    C32 C33 C34 N2 . . . . -2.1(7) ?
    C27 N2 C34 C33 . . . . 0.8(7) ?
    C47 N2 C34 C33 . . . . 170.3(6) ?
    C27 N2 C34 C38 . . . . 177.9(7) ?
    C47 N2 C34 C38 . . . . -12.6(11) ?
    C34 C33 C35 C36 . . . . -2.4(10) ?
    C32 C33 C35 C36 . . . . 177.8(6) ?
    C33 C35 C36 C37 . . . . 1.4(10) ?
    C33 C35 C36 C43 . . . . -175.2(6) ?
    C35 C36 C37 C38 . . . . 1.3(11) ?
    C43 C36 C37 C38 . . . . 177.9(6) ?
    C36 C37 C38 C34 . . . . -2.9(11) ?
    C33 C34 C38 C37 . . . . 2.0(10) ?
    N2 C34 C38 C37 . . . . -174.9(6) ?
    C31 C30 C39 C40 . . . . -120.9(7) ?
    C29 C30 C39 C40 . . . . 59.3(8) ?
    C31 C30 C39 C41 . . . . -2.6(9) ?
    C29 C30 C39 C41 . . . . 177.6(6) ?
    C31 C30 C39 C42 . . . . 118.2(7) ?
    C29 C30 C39 C42 . . . . -61.6(8) ?
    C35 C36 C43 C44 . . . . -142.2(8) ?
    C37 C36 C43 C44 . . . . 41.3(10) ?
    C35 C36 C43 C46 . . . . -20.8(10) ?
    C37 C36 C43 C46 . . . . 162.7(7) ?
    C35 C36 C43 C45 . . . . 95.9(9) ?
    C37 C36 C43 C45 . . . . -80.6(9) ?
    C27 N2 C47 C52 . . . . -58.5(9) ?
    C34 N2 C47 C52 . . . . 133.7(7) ?
    C27 N2 C47 C48 . . . . 120.4(7) ?
    C34 N2 C47 C48 . . . . -47.4(9) ?
    C52 C47 C48 C49 . . . . 3.2(9) ?
    N2 C47 C48 C49 . . . . -175.8(6) ?
    C47 C48 C49 C50 . . . . -0.5(9) ?
    C48 C49 C50 C51 . . . . -1.4(9) ?
    C48 C49 C50 Br2 . . . . 174.4(5) ?
    C49 C50 C51 C52 . . . . 0.7(10) ?
    Br2 C50 C51 C52 . . . . -175.1(5) ?
    N2 C47 C52 C51 . . . . 174.9(6) ?
    C48 C47 C52 C51 . . . . -4.0(10) ?
    C50 C51 C52 C47 . . . . 2.1(10) ?
loop_
    _geom_hbond_atom_site_label_D
    _geom_hbond_atom_site_label_H
    _geom_hbond_atom_site_label_A
    _geom_hbond_site_symmetry_A
    _geom_hbond_distance_DH
    _geom_hbond_distance_HA
    _geom_hbond_distance_DA
    _geom_hbond_angle_DHA
    C22 H22A Cg3 1_655 0.93 2.75 3.544(8) 144
    C25 H25A Cg11 2_666 0.93 2.92 3.511(7) 123
    C52 H52A Cg8 1_455 0.93 2.95 3.591(8) 127
data_global
_journal_date_recd_electronic     2011-10-23
_journal_date_accepted     2011-11-09
_journal_name_full     'Acta Crystallographica, Section E'
_journal_year     2011
_journal_volume     67
_journal_issue     12
_journal_page_first     o3307
_journal_page_last     o3307
_journal_paper_category     QO
_journal_coeditor_code     VM2131
_publ_contact_author_name     'Professor Jing-Ya Zhang'
_publ_contact_author_address
;
'Jing-Ya Zhang'
Pharmacy College
Henan University of Traditional Chinese Medicine
Zhengzhou 450008
People's Republic of China
;
_publ_contact_author_email     'zhangjy_2002@163.com'
_publ_contact_author_fax     '86-371-65962746'
_publ_contact_author_phone     '86-371-65962746'
_publ_section_title
;
9-(4-Bromophenyl)-3,6-di-<i>tert</i>-butyl-9<i>H</i>-carbazole
;
loop_
    _publ_author_name
    _publ_author_address
    'Jing-Ya Zhang'
;
Pharmacy College
Henan University of Traditional Chinese Medicine
Zhengzhou 450008
People's Republic of China
;
    'Wei-Yi Zhang'
;
Department of Obstetrics and Gynecology
The First Affiliated Hospital of Henan University of Traditional Chinese
Medicine
Zhengzhou 450003
People's Republic of China
;
