# Supplementary material for: 9-(4-Bromo­phen­yl)-3,6-di-tert-butyl-9H-carbazole
Source: Acta Crystallogr Sect E Struct Rep Online. 2011 Nov 16;67(Pt 12):o3307. doi: 10.1107/S1600536811047386 (PMC3238959; doi:10.1107/S1600536811047386)
Supplement: Supplementary file 2 [file e-67-o3307-Isup2.hkl]

# 
# h,k,l, Fc-squared, Fo-squared, sigma(Fo-squared) and status flag 
# 
data_I
_shelx_title ' X in P-1' 
_shelx_refln_list_code          4 
_shelx_F_calc_maximum      235.27 
_exptl_crystal_F_000       904.00 
_reflns_d_resolution_high  0.8293 
 
loop_ 
 _symmetry_equiv_pos_as_xyz 
 'x, y, z' 
 '-x, -y, -z' 
 
_cell_length_a     5.9300 
_cell_length_b    17.6340 
_cell_length_c    22.3430 
_cell_angle_alpha 100.380 
_cell_angle_beta   95.130 
_cell_angle_gamma  99.320 
 
_shelx_F_squared_multiplier     1.000 
 
loop_ 
 _refln_index_h 
 _refln_index_k 
 _refln_index_l 
 _refln_F_squared_calc 
 _refln_F_squared_meas 
 _refln_F_squared_sigma 
 _refln_observed_status 
   1   0   0      949.87      867.56     23.40 o 
   2   0   0      301.94      214.44     30.97 o 
   3   0   0     1811.01     1805.70     64.88 o 
   4   0   0      350.95      271.51     76.92 o 
   5   0   0        7.64       41.52    107.84 o 
   6   0   0        0.03      135.59    135.59 o 
   7   0   0        1.13      125.18    143.16 o 
  -7   1   0        0.33       75.66     75.66 o 
  -6   1   0        2.30       81.81     81.81 o 
  -5   1   0        0.73       31.21     66.31 o 
  -4   1   0        3.77       41.53     49.66 o 
  -3   1   0      973.32      805.96     41.77 o 
  -2   1   0       55.03       34.99     21.66 o 
  -1   1   0     4408.56     4741.72     48.11 o 
   0   1   0     9193.70     9153.97    125.80 o 
   1   1   0    15288.72    15014.94     72.76 o 
   2   1   0     1320.63     1225.88     41.05 o 
   3   1   0     3252.25     2808.05     77.96 o 
   4   1   0      908.91     1049.61     85.29 o 
   5   1   0        6.37      105.39    105.39 o 
   6   1   0        6.99      134.58    134.58 o 
  -7   2   0       21.78      183.73     74.65 o 
  -6   2   0        0.16       66.40     78.81 o 
  -5   2   0      140.51       50.34     66.33 o 
  -4   2   0      188.97      156.83     46.66 o 
  -3   2   0      920.35      801.03     48.17 o 
  -2   2   0      877.95      971.41     36.46 o 
  -1   2   0     8140.98     7432.44     59.07 o 
   0   2   0       89.76      247.85     64.84 o 
   1   2   0     6356.03     5471.44     55.61 o 
   2   2   0     4347.99     4183.13     59.50 o 
   3   2   0     3085.24     2598.27     82.30 o 
   4   2   0      339.32      299.23     75.39 o 
   5   2   0       93.07       18.84    100.24 o 
   6   2   0        9.86      113.44    130.66 o 
  -7   3   0       34.16       83.66     70.52 o 
  -6   3   0        4.37       23.79     69.87 o 
  -5   3   0        4.03       55.53     51.27 o 
  -4   3   0      458.65      429.03     69.25 o 
  -3   3   0       97.28      105.60     38.81 o 
  -2   3   0      118.71       55.73     25.91 o 
  -1   3   0    37133.54    32823.02    129.19 o 
   0   3   0      651.38      588.62     40.97 o 
   1   3   0      638.20      608.64     29.14 o 
   2   3   0     1427.37     1426.78     46.24 o 
   3   3   0     1688.95     1527.50     71.65 o 
   4   3   0      340.83      178.57     83.87 o 
   5   3   0       26.50      104.08    104.08 o 
   6   3   0        5.61      127.96    127.96 o 
  -7   4   0        0.55       63.36     63.36 o 
  -6   4   0        0.68       45.84     65.75 o 
  -5   4   0      117.22       60.65     63.19 o 
  -4   4   0      237.94      222.43     51.99 o 
  -3   4   0       23.05      122.68     38.19 o 
  -2   4   0     2301.27     2166.38     44.07 o 
  -1   4   0     9098.87     9105.71     83.01 o 
   0   4   0    16694.21    16534.78    373.62 o 
   1   4   0      124.86      120.45     23.58 o 
   2   4   0     8624.35     8261.64     97.25 o 
   3   4   0     2376.33     2481.53     81.79 o 
   4   4   0      119.90      276.65     78.12 o 
   5   4   0        6.91       76.16    100.61 o 
   6   4   0        2.04      328.26    119.96 o 
  -7   5   0       35.82      137.45     72.05 o 
  -6   5   0        3.87       34.42     63.34 o 
  -5   5   0       32.79       56.76     64.04 o 
  -4   5   0        3.49       31.37     51.28 o 
  -3   5   0      869.80      748.00     48.20 o 
  -2   5   0       33.90      123.74     29.01 o 
  -1   5   0     3395.02     3840.22     55.66 o 
   0   5   0     2823.12     2934.58    156.47 o 
   1   5   0     1136.47     1081.96     36.40 o 
   2   5   0      433.50      403.88     41.93 o 
   3   5   0     2288.99     2340.02     84.88 o 
   4   5   0      716.93      782.01     95.02 o 
   5   5   0       45.13      104.46    104.46 o 
   6   5   0        1.16      122.58    122.58 o 
  -7   6   0        1.74       53.74     61.74 o 
  -6   6   0       68.88       87.78     70.03 o 
  -5   6   0        0.41       82.39     65.04 o 
  -4   6   0       32.86      105.85     53.07 o 
  -3   6   0     1062.75      979.27     54.16 o 
  -2   6   0     4680.71     4664.93     74.96 o 
  -1   6   0     2870.94     2986.04     60.24 o 
   0   6   0     2424.19     2770.67     42.58 o 
   1   6   0     1016.26     1016.41     38.84 o 
   2   6   0     7072.68     7100.84    100.55 o 
   3   6   0     1978.76     2270.22     91.68 o 
   4   6   0      463.39      451.71     90.57 o 
   5   6   0      123.18      251.30    110.92 o 
   6   6   0        0.38      132.40    116.24 o 
  -7   7   0        1.39       19.01     62.52 o 
  -6   7   0        7.67        2.24     73.50 o 
  -5   7   0       11.45       57.89     69.64 o 
  -4   7   0       85.59      126.79     59.39 o 
  -3   7   0      306.94      201.46     47.17 o 
  -2   7   0     1050.40      953.67     49.59 o 
  -1   7   0     1513.68     1714.76     47.55 o 
   0   7   0     1130.63     1274.92     59.11 o 
   1   7   0     1590.17     1374.84     49.16 o 
   2   7   0     1867.71     1846.62     64.86 o 
   3   7   0     1873.33     1947.19     90.74 o 
   4   7   0       39.86       71.81     84.14 o 
   5   7   0        0.74        9.55    106.18 o 
   6   7   0       44.70       92.97    116.94 o 
  -6   8   0      105.56      123.60     76.49 o 
  -5   8   0      198.49      204.17     73.49 o 
  -4   8   0        0.59       13.01     60.74 o 
  -3   8   0      260.88      182.87     50.24 o 
  -2   8   0      781.67      720.97     50.93 o 
  -1   8   0     9740.30    10558.67    106.46 o 
   0   8   0      541.08      547.30    103.12 o 
   1   8   0     1397.06     1248.76     49.57 o 
   2   8   0     2678.73     3057.30     80.36 o 
   3   8   0      923.44     1103.09     83.41 o 
   4   8   0       39.93      113.68     88.89 o 
   5   8   0        3.37      109.89    109.89 o 
  -6   9   0       99.15       23.88     83.05 o 
  -5   9   0       98.09       78.13     77.24 o 
  -4   9   0      384.08      438.18     67.27 o 
  -3   9   0        6.53       11.10     52.12 o 
  -2   9   0     1721.55     1779.00     71.46 o 
  -1   9   0     2975.16     3171.97     69.94 o 
   0   9   0        2.30      118.34     83.48 o 
   1   9   0     4435.56     4422.00     81.70 o 
   2   9   0     1537.95     1438.08     72.28 o 
   3   9   0      415.17      389.83     78.55 o 
   4   9   0      163.58      344.97     91.74 o 
   5   9   0       38.99      133.61    105.89 o 
  -6  10   0       45.80      109.61     81.13 o 
  -5  10   0       34.45      111.39     73.47 o 
  -4  10   0       16.39        0.00     67.43 o 
  -3  10   0       12.02       15.51     54.92 o 
  -2  10   0     2238.85     2577.78     78.85 o 
  -1  10   0     1496.86     1409.61     60.98 o 
   0  10   0      136.77      152.99     30.14 o 
   1  10   0     1866.88     1720.11     70.70 o 
   2  10   0     3163.07     3229.21     90.76 o 
   3  10   0       15.76       48.52     70.23 o 
   4  10   0       85.00      365.29     92.56 o 
   5  10   0       75.22       77.66    102.53 o 
  -6  11   0       25.05        4.95     83.65 o 
  -5  11   0      141.38       53.74     82.81 o 
  -4  11   0        7.18       17.47     69.54 o 
  -3  11   0       79.78       44.57     61.72 o 
  -2  11   0      419.44      421.57     57.08 o 
  -1  11   0     1466.15     1477.51     66.06 o 
   0  11   0      117.14      119.06     30.88 o 
   1  11   0      251.00      137.57     52.96 o 
   2  11   0     1539.50     1485.97     84.84 o 
   3  11   0        5.21       11.53     74.82 o 
   4  11   0       34.68       78.37     92.53 o 
   5  11   0       84.12      125.37    102.88 o 
  -6  12   0       79.68      296.84     79.86 o 
  -5  12   0      168.98      110.45     84.42 o 
  -4  12   0      184.71      155.39     75.68 o 
  -3  12   0      114.62       25.91     65.25 o 
  -2  12   0      175.12      166.11     61.04 o 
  -1  12   0        9.27       29.80     51.48 o 
   0  12   0       39.88       56.82     35.21 o 
   1  12   0      626.59      609.98     60.54 o 
   2  12   0      977.96      989.59     79.12 o 
   3  12   0       58.53       28.97     80.25 o 
   4  12   0       74.88      139.28     96.10 o 
  -6  13   0      133.10       12.25     84.81 o 
  -5  13   0       45.96       81.88     89.51 o 
  -4  13   0       94.34      143.18     76.34 o 
  -3  13   0        4.22       25.52     66.30 o 
  -2  13   0      602.37      636.20     71.53 o 
  -1  13   0      686.02      595.88     67.11 o 
   0  13   0       37.60       52.05     66.20 o 
   1  13   0      601.61      632.88     67.21 o 
   2  13   0      456.78      380.37     73.49 o 
   3  13   0       39.48       46.76     79.95 o 
   4  13   0       43.43      114.55     92.14 o 
  -6  14   0      140.02      166.87     79.05 o 
  -5  14   0       33.99       31.13     88.75 o 
  -4  14   0        0.90        9.93     77.60 o 
  -3  14   0       12.49       72.17     72.17 o 
  -2  14   0      410.59      408.67     70.39 o 
  -1  14   0      341.42      464.52     67.06 o 
   0  14   0      221.33      194.42     42.54 o 
   1  14   0     1509.61     1242.03     85.66 o 
   2  14   0       70.28       23.90     73.85 o 
   3  14   0       31.83       77.01     83.28 o 
   4  14   0       95.77       36.66     89.69 o 
  -5  15   0        3.79        7.83     83.50 o 
  -4  15   0      112.19       89.42     86.20 o 
  -3  15   0      117.84      111.84     77.88 o 
  -2  15   0       12.71       11.10     68.43 o 
  -1  15   0      218.23       97.90     69.97 o 
   0  15   0      224.12      104.26     46.82 o 
   1  15   0     2140.32     2092.42     92.81 o 
   2  15   0      256.34      229.47     78.83 o 
   3  15   0        1.92        2.52     81.92 o 
  -5  16   0        0.22       12.77     86.77 o 
  -4  16   0       26.23       70.14     86.42 o 
  -3  16   0       48.59       83.99     83.99 o 
  -2  16   0        3.29       69.68     71.74 o 
  -1  16   0       13.09       91.59     67.00 o 
   0  16   0      145.13       38.33     47.77 o 
   1  16   0      370.89      234.63     73.67 o 
   2  16   0      269.63      195.76     80.59 o 
   3  16   0        1.23       64.20     78.14 o 
  -5  17   0       31.50      132.37     78.24 o 
  -4  17   0       96.93       91.31     81.76 o 
  -3  17   0       82.56      119.62     80.88 o 
  -2  17   0        0.63       55.74     76.50 o 
  -1  17   0      146.70       25.20     78.35 o 
   0  17   0       35.93       59.41     62.44 o 
   1  17   0       65.60       89.64     69.19 o 
   2  17   0       47.01       26.65     73.68 o 
   3  17   0       48.68        8.87     69.95 o 
  -4  18   0       20.98      169.68     83.60 o 
  -3  18   0        1.29       85.96     85.96 o 
  -2  18   0        0.82       59.56     79.33 o 
  -1  18   0        2.62       51.99     74.44 o 
   0  18   0      299.53      182.87     54.77 o 
   1  18   0      184.53       99.84     70.25 o 
   2  18   0        0.92      119.90     67.88 o 
  -4  19   0      194.47      267.52     89.39 o 
  -3  19   0        4.15       20.25     83.49 o 
  -2  19   0       14.61       62.18     74.57 o 
  -1  19   0       94.80      235.13     74.47 o 
   0  19   0      245.51      162.38     52.46 o 
   1  19   0       86.85       42.47     65.15 o 
  -3  20   0       10.18       78.24     82.25 o 
  -2  20   0        0.60       12.22     78.58 o 
  -1  20   0        5.05       28.06     75.93 o 
   0  20   0        2.18        0.09     50.34 o 
   1 -21   1       18.43       52.38     82.23 o 
   0 -20   1      101.64       21.36    105.52 o 
   1 -20   1        0.80       89.33     89.33 o 
   2 -20   1       99.98       62.07     97.95 o 
   3 -20   1       19.75        0.00     97.71 o 
  -1 -19   1        2.35       22.90     82.33 o 
   0 -19   1       11.72       61.41     61.41 o 
   1 -19   1       10.62       56.63     90.26 o 
   2 -19   1      247.89      176.04     96.60 o 
   3 -19   1       95.50      196.88     94.94 o 
   4 -19   1      136.81      149.52     99.31 o 
  -2 -18   1       68.67       14.71     78.47 o 
  -1 -18   1      281.46       89.51     92.15 o 
   0 -18   1      193.76      237.26     60.37 o 
   1 -18   1      167.88       44.80     94.31 o 
   2 -18   1       79.26       27.91     94.15 o 
   3 -18   1       30.16       29.88     99.58 o 
   4 -18   1      127.32       72.07    102.83 o 
  -3 -17   1       24.88       85.27     75.42 o 
  -2 -17   1       34.49       17.64     80.76 o 
  -1 -17   1      289.27      211.65     87.98 o 
   0 -17   1        1.64       50.01    128.45 o 
   1 -17   1       49.30       22.50     78.14 o 
   2 -17   1      339.61      518.97     92.62 o 
   3 -17   1        1.12       31.87     94.96 o 
   4 -17   1      150.79       87.89    101.68 o 
   5 -17   1      295.23      276.02    113.52 o 
  -3 -16   1      111.33       69.64     79.41 o 
  -2 -16   1        6.15       97.22     81.93 o 
  -1 -16   1        5.01       12.29     78.14 o 
   0 -16   1      111.64      192.25     52.73 o 
   1 -16   1        5.27        7.10     77.53 o 
   2 -16   1       87.07       32.98     80.82 o 
   3 -16   1       21.10       78.29     85.97 o 
   4 -16   1      180.52      225.65    101.59 o 
   5 -16   1       85.75      160.49    107.10 o 
  -4 -15   1       21.86       67.90     71.06 o 
  -3 -15   1       61.06      112.11     78.77 o 
  -2 -15   1      419.33      298.87     83.87 o 
  -1 -15   1        0.69        4.50     72.29 o 
   0 -15   1      128.09      128.55     77.66 o 
   1 -15   1       73.61       15.19     72.23 o 
   2 -15   1        5.15       77.48     77.48 o 
   3 -15   1        3.80       26.51     82.58 o 
   4 -15   1      519.03      553.06    107.09 o 
   5 -15   1       54.57        6.61    107.04 o 
  -4 -14   1       27.15       34.31     77.15 o 
  -3 -14   1       45.18       96.84     78.33 o 
  -2 -14   1      467.46      409.22     81.26 o 
  -1 -14   1      183.26      177.67     71.37 o 
   0 -14   1       68.28       22.67    142.93 o 
   1 -14   1      151.28      218.20     67.49 o 
   2 -14   1       10.92       10.72     66.23 o 
   3 -14   1        3.36       74.47     77.21 o 
   4 -14   1      371.48      470.93     94.61 o 
   5 -14   1        8.64      142.80    105.13 o 
   6 -14   1        0.13      115.23    104.18 o 
  -4 -13   1       27.26        7.12     78.29 o 
  -3 -13   1      420.34      486.50     83.28 o 
  -2 -13   1       81.30       72.29     70.79 o 
  -1 -13   1      234.56      296.94     65.47 o 
   0 -13   1     1471.33     1695.06     55.97 o 
   1 -13   1        6.03       16.13     57.50 o 
   2 -13   1      332.64      516.68     65.91 o 
   3 -13   1      383.62      536.93     78.02 o 
   4 -13   1      163.57      390.75     89.71 o 
   5 -13   1      100.63      148.99    103.41 o 
   6 -13   1        0.58      110.50    110.50 o 
  -5 -12   1        2.41        4.21     69.44 o 
  -4 -12   1      114.23      134.01     82.43 o 
  -3 -12   1      661.96      779.82     84.17 o 
  -2 -12   1       51.48       61.42     64.76 o 
  -1 -12   1       40.48       71.57     60.05 o 
   0 -12   1       42.91       50.45     14.91 o 
   1 -12   1      190.26      195.26     52.32 o 
   2 -12   1      345.77      370.91     64.30 o 
   3 -12   1      155.91      222.46     70.89 o 
   4 -12   1      176.24      234.35     90.76 o 
   5 -12   1       94.96       24.49    102.22 o 
   6 -12   1       30.53      109.89    109.89 o 
  -5 -11   1        4.72       74.05     74.05 o 
  -4 -11   1      117.29        4.51     80.45 o 
  -3 -11   1      340.31      365.80     76.76 o 
  -2 -11   1       60.68      109.38     59.42 o 
  -1 -11   1       32.99       83.86     55.31 o 
   0 -11   1      216.11      226.16     33.94 o 
   1 -11   1      152.98      227.18     50.42 o 
   2 -11   1        0.17       17.73     47.89 o 
   3 -11   1      439.49      539.12     72.55 o 
   4 -11   1     1189.33     1367.49    101.02 o 
   5 -11   1      125.98      154.03     98.90 o 
   6 -11   1       51.11       45.62    106.55 o 
  -5 -10   1       22.71       70.04     72.06 o 
  -4 -10   1      344.32      460.58     80.16 o 
  -3 -10   1      170.19      269.60     65.75 o 
  -2 -10   1      275.68      229.94     59.54 o 
  -1 -10   1     1504.95     1535.87     70.45 o 
   0 -10   1      742.27      767.05     42.09 o 
   1 -10   1      488.66      503.04     46.26 o 
   2 -10   1      373.34      403.92     51.82 o 
   3 -10   1     1087.33     1034.07     74.85 o 
   4 -10   1      302.54      321.89     78.82 o 
   5 -10   1       26.40      152.84     86.83 o 
   6 -10   1      108.30       22.12    109.29 o 
  -5  -9   1       27.06        0.00     75.29 o 
  -4  -9   1      950.82      769.58     90.29 o 
  -3  -9   1      623.10      722.25     70.97 o 
  -2  -9   1      215.30      225.18     49.81 o 
  -1  -9   1      412.71      418.56     47.32 o 
   0  -9   1      171.40      127.13     26.84 o 
   1  -9   1      104.91       91.09     37.23 o 
   2  -9   1      875.31      863.72     53.16 o 
   3  -9   1       10.72       66.23     52.80 o 
   4  -9   1     1063.01     1011.65     86.46 o 
   5  -9   1       77.13       13.51     87.64 o 
   6  -9   1      107.72       78.32    104.75 o 
  -6  -8   1        2.73       12.38     69.09 o 
  -5  -8   1      118.48      148.87     76.70 o 
  -4  -8   1      600.59      624.56     80.23 o 
  -3  -8   1     1189.85     1332.89     74.99 o 
  -2  -8   1       56.40       51.52     45.83 o 
  -1  -8   1     1792.15     1891.12     63.78 o 
   0  -8   1      722.61      781.63     40.20 o 
   1  -8   1     1051.04      923.79     43.90 o 
   2  -8   1      379.89      500.87     43.32 o 
   3  -8   1     1628.13     1543.88     72.78 o 
   4  -8   1      167.78      130.19     68.90 o 
   5  -8   1       20.97      110.57     78.74 o 
   6  -8   1      241.46      408.78    101.14 o 
  -6  -7   1        4.15       53.23     70.57 o 
  -5  -7   1       84.53      152.28     75.48 o 
  -4  -7   1      474.27      442.03     72.55 o 
  -3  -7   1     1374.75     1316.93     71.58 o 
  -2  -7   1      260.75      367.28     49.37 o 
  -1  -7   1     9981.69    10062.83    106.34 o 
   0  -7   1     2914.23     3239.71     60.90 o 
   1  -7   1      498.28      522.81     33.83 o 
   2  -7   1      592.34      593.87     44.22 o 
   3  -7   1      179.57      177.42     46.78 o 
   4  -7   1      347.65      321.08     65.42 o 
   5  -7   1      166.02      240.85     78.17 o 
   6  -7   1      187.18      270.45     85.23 o 
   7  -7   1       23.49       70.59     70.59 o 
  -6  -6   1        1.94       11.04     70.70 o 
  -5  -6   1       84.10       76.45     71.61 o 
  -4  -6   1      119.13      100.07     65.24 o 
  -3  -6   1      615.72      566.70     60.27 o 
  -2  -6   1     1841.37     1791.11     62.10 o 
  -1  -6   1     1579.14     1653.38     47.27 o 
   0  -6   1     3341.55     3647.30     58.95 o 
   1  -6   1      189.01      186.49     27.93 o 
   2  -6   1      382.88      473.55     36.93 o 
   3  -6   1      162.84      181.87     42.31 o 
   4  -6   1      312.38      310.55     60.06 o 
   5  -6   1       70.51      124.29     64.56 o 
   6  -6   1        3.02       36.25     65.73 o 
   7  -6   1       56.30        9.11     61.78 o 
  -6  -5   1        0.92       20.14     76.52 o 
  -5  -5   1      130.84      165.95     73.88 o 
  -4  -5   1     1110.06     1099.54     79.58 o 
  -3  -5   1       59.06      179.57     46.60 o 
  -2  -5   1      825.04      915.09     44.51 o 
  -1  -5   1     5220.69     5374.24     68.40 o 
   0  -5   1      627.41      726.18     20.57 o 
   1  -5   1     1737.88     1698.11     37.88 o 
   2  -5   1     1327.06     1180.18     39.53 o 
   3  -5   1       16.83       31.42     37.59 o 
   4  -5   1      118.18       78.98     50.11 o 
   5  -5   1       29.93       19.83     51.56 o 
   6  -5   1      160.43      119.30     68.94 o 
   7  -5   1       41.44       41.98     69.56 o 
  -6  -4   1       31.18      147.19     73.13 o 
  -5  -4   1      109.58      202.26     69.67 o 
  -4  -4   1     1118.23     1088.64     76.59 o 
  -3  -4   1      567.44      656.98     52.12 o 
  -2  -4   1     4781.24     4389.11     73.13 o 
  -1  -4   1     1018.16     1132.05     35.04 o 
   0  -4   1     4516.83     4556.50     44.58 o 
   1  -4   1    29449.30    25985.98    119.88 o 
   2  -4   1      385.05      350.58     27.77 o 
   3  -4   1      105.47       37.70     34.36 o 
   4  -4   1      115.82       82.42     38.73 o 
   5  -4   1      173.11      126.64     63.18 o 
   6  -4   1      145.68      148.73     79.06 o 
   7  -4   1        3.89       51.36     91.95 o 
  -6  -3   1       19.95      221.85     73.39 o 
  -5  -3   1      376.71      423.19     77.57 o 
  -4  -3   1     1313.59     1130.79     77.05 o 
  -3  -3   1      525.43      545.13     49.02 o 
  -2  -3   1       43.63       43.50     29.89 o 
  -1  -3   1    27877.70    23762.77    512.42 o 
   0  -3   1     1803.20     1772.93     22.84 o 
   1  -3   1      465.66      557.67     23.29 o 
   2  -3   1     2529.78     2151.72     44.19 o 
   3  -3   1      145.50      183.66     30.97 o 
   4  -3   1      107.14       53.27     46.81 o 
   5  -3   1       21.22       42.55     74.66 o 
   6  -3   1      145.62      170.03    107.79 o 
   7  -3   1       14.26      133.79    111.66 o 
  -6  -2   1       15.80       18.47     77.36 o 
  -5  -2   1      598.26      555.57     82.82 o 
  -4  -2   1      310.31      232.69     58.33 o 
  -3  -2   1      161.84      169.08     41.54 o 
  -2  -2   1     2036.92     2155.66     48.58 o 
  -1  -2   1    10158.37    10799.37     76.09 o 
   0  -2   1      419.36      380.99      8.96 o 
   1  -2   1    18220.71    17977.83     75.42 o 
   2  -2   1        8.52       25.05     19.27 o 
   3  -2   1        1.87       32.11     36.64 o 
   4  -2   1       34.08       15.77     58.34 o 
   5  -2   1      161.54      238.61     89.17 o 
   6  -2   1      133.19      195.00    129.86 o 
   7  -2   1        6.70       90.76    129.50 o 
  -6  -1   1       13.88       76.50     76.50 o 
  -5  -1   1      151.02       33.22     73.43 o 
  -4  -1   1      611.37      576.56     59.28 o 
  -3  -1   1     1908.37     1770.13     57.23 o 
  -2  -1   1    11040.71     9801.44     91.37 o 
  -1  -1   1     6833.99     6688.82     49.47 o 
   0  -1   1        1.81        2.92      0.95 o 
   1  -1   1      113.25       65.29     15.31 o 
   2  -1   1     2203.91     2064.85     46.19 o 
   3  -1   1      599.35      651.32     53.56 o 
   4  -1   1      130.20      174.05     68.33 o 
   5  -1   1      237.50      124.65    107.35 o 
   6  -1   1       23.26       97.87    133.87 o 
   7  -1   1        6.54      133.31    133.31 o 
  -7   0   1        8.88       74.29     74.29 o 
  -6   0   1      111.44      239.50     78.88 o 
  -5   0   1      451.64      431.61     72.52 o 
  -4   0   1      307.11      205.72     54.50 o 
  -3   0   1     1018.13      902.45     48.71 o 
  -2   0   1    11815.96    10336.39     92.51 o 
  -1   0   1     8232.66     9046.38     62.77 o 
   1   0   1     3385.80     3260.48     38.41 o 
   2   0   1     1550.77     1456.43     41.32 o 
   3   0   1      251.48      239.97     48.29 o 
   4   0   1       13.03       24.88     71.31 o 
   5   0   1      237.78      215.70    114.08 o 
   6   0   1       17.94      134.13    135.43 o 
  -7   1   1        3.65        2.19     75.33 o 
  -6   1   1       89.92       30.29     78.12 o 
  -5   1   1      556.79      457.41     73.82 o 
  -4   1   1      316.02      217.12     52.94 o 
  -3   1   1      355.09      360.68     42.43 o 
  -2   1   1     8888.06     9785.46     88.54 o 
  -1   1   1    15281.55    13342.50     77.53 o 
   0   1   1      501.45      514.08     21.48 o 
   1   1   1     5146.91     4458.71     50.27 o 
   2   1   1      116.82       81.77     29.99 o 
   3   1   1      710.92      626.52     57.49 o 
   4   1   1        5.35       59.26     72.75 o 
   5   1   1      174.52      177.83    107.31 o 
   6   1   1       21.65      202.88    129.46 o 
  -7   2   1        0.44        2.26     74.51 o 
  -6   2   1        2.79       87.13     76.07 o 
  -5   2   1      263.45      217.60     71.06 o 
  -4   2   1      221.05      259.28     52.81 o 
  -3   2   1     1602.00     1729.26     67.55 o 
  -2   2   1    11127.59    10584.60     76.14 o 
  -1   2   1      356.00      329.78     16.55 o 
   0   2   1      716.03      787.88     13.24 o 
   1   2   1    12562.07    12309.15     73.54 o 
   2   2   1      132.49      151.72     32.84 o 
   3   2   1       13.56        4.67     50.37 o 
   4   2   1      291.49      311.87     72.06 o 
   5   2   1        1.18      126.99    101.76 o 
   6   2   1       52.39      127.08    135.29 o 
  -7   3   1        0.02       38.93     75.11 o 
  -6   3   1       95.12      126.54     80.24 o 
  -5   3   1      251.12      242.94     66.87 o 
  -4   3   1       36.59       42.52     43.05 o 
  -3   3   1     3400.07     3261.05     65.72 o 
  -2   3   1    13233.35    13132.23     90.19 o 
  -1   3   1     5154.97     5203.81     53.69 o 
   0   3   1      940.13      813.82     15.50 o 
   1   3   1     2327.43     2394.81     42.90 o 
   2   3   1      190.69      192.19     31.82 o 
   3   3   1        9.23       32.76     50.37 o 
   4   3   1        7.43       53.75     78.07 o 
   5   3   1      211.21      178.55    110.71 o 
   6   3   1        0.46      121.15    124.68 o 
  -7   4   1        3.34        7.17     79.30 o 
  -6   4   1       13.50        4.72     78.63 o 
  -5   4   1      437.92      460.08     72.39 o 
  -4   4   1        3.16        1.53     50.70 o 
  -3   4   1     3702.11     3188.53     72.05 o 
  -2   4   1     6621.35     6470.29     71.09 o 
  -1   4   1     4018.15     4570.89     55.66 o 
   0   4   1     2311.44     2578.73     27.92 o 
   1   4   1    10737.62    10371.71     87.17 o 
   2   4   1     3425.88     3047.79     66.18 o 
   3   4   1       39.51       78.26     49.86 o 
   4   4   1       24.77       31.16     75.80 o 
   5   4   1       40.67       12.93    106.26 o 
   6   4   1       22.28       14.99    122.92 o 
  -7   5   1       12.03       22.50     70.38 o 
  -6   5   1      137.81      189.95     76.19 o 
  -5   5   1      631.15      725.83     79.32 o 
  -4   5   1       34.16       21.91     53.08 o 
  -3   5   1     2535.86     2395.06     66.49 o 
  -2   5   1     1892.45     2353.38     55.28 o 
  -1   5   1     2393.64     2645.34     48.06 o 
   0   5   1     8297.02     9318.92     54.72 o 
   1   5   1     5548.83     6287.53     73.39 o 
   2   5   1       16.63       92.83     35.11 o 
   3   5   1       15.38        1.71     53.95 o 
   4   5   1       22.27        2.26     84.90 o 
   5   5   1        2.59       48.09    101.63 o 
   6   5   1        0.71       47.12    117.24 o 
  -7   6   1        3.30       25.09     70.48 o 
  -6   6   1      249.71      261.99     83.19 o 
  -5   6   1       89.99       60.69     70.44 o 
  -4   6   1       22.80       69.35     56.66 o 
  -3   6   1     4329.66     3688.17     81.57 o 
  -2   6   1    13516.51    13401.94    119.52 o 
  -1   6   1     1086.71     1002.17     39.00 o 
   0   6   1     7100.48     6956.76     52.52 o 
   1   6   1     3780.38     4080.88     66.71 o 
   2   6   1       19.16       48.58     40.13 o 
   3   6   1      307.14      253.42     62.77 o 
   4   6   1        4.10       15.16     81.31 o 
   5   6   1       44.20       64.36    103.50 o 
   6   6   1        0.12      181.72    114.74 o 
  -7   7   1        0.03       74.23     70.87 o 
  -6   7   1        1.35       80.20     80.20 o 
  -5   7   1      104.61       24.37     76.49 o 
  -4   7   1      507.18      570.14     67.11 o 
  -3   7   1     5897.02     5189.27     96.83 o 
  -2   7   1      524.17      549.30     43.11 o 
  -1   7   1       78.57       78.30     27.58 o 
   0   7   1     3854.60     4350.00     98.85 o 
   1   7   1     4397.22     4736.86     74.26 o 
   2   7   1      482.63      397.44     52.98 o 
   3   7   1      626.00      671.24     74.06 o 
   4   7   1        1.09        0.00     85.20 o 
   5   7   1        0.55       83.52    108.37 o 
   6   7   1        3.08      127.29    108.58 o 
  -6   8   1        5.89       74.05     85.06 o 
  -5   8   1        6.00       72.98     71.77 o 
  -4   8   1      114.98      156.46     63.27 o 
  -3   8   1     1543.47     1450.70     64.55 o 
  -2   8   1     2538.25     2697.01     68.14 o 
  -1   8   1      926.30      958.04     47.06 o 
   0   8   1     4004.06     3757.23     76.65 o 
   1   8   1     1245.18     1272.30     48.56 o 
   2   8   1      741.62      746.69     58.90 o 
   3   8   1       65.67        1.98     70.82 o 
   4   8   1       38.52       88.11     88.11 o 
   5   8   1       10.34       76.49    106.21 o 
  -6   9   1        0.37       47.43     80.83 o 
  -5   9   1        3.12       98.33     71.12 o 
  -4   9   1      251.56      284.82     65.90 o 
  -3   9   1     1126.59     1001.71     67.08 o 
  -2   9   1      553.65      616.09     56.21 o 
  -1   9   1     1802.17     1972.26     61.49 o 
   0   9   1     2466.13     2465.57    147.54 o 
   1   9   1     1603.55     1813.97     63.70 o 
   2   9   1       41.00      119.81     51.47 o 
   3   9   1       81.28       42.48     69.71 o 
   4   9   1      271.48      356.49     89.89 o 
   5   9   1       18.13       25.00    102.55 o 
  -6  10   1       24.35       70.47     83.21 o 
  -5  10   1       25.98       14.39     76.80 o 
  -4  10   1      568.26      509.00     77.75 o 
  -3  10   1      506.13      497.15     61.61 o 
  -2  10   1     1016.39     1055.37     59.88 o 
  -1  10   1      589.66      742.27     51.51 o 
   0  10   1     8476.32     8476.26     77.22 o 
   1  10   1     2885.84     2916.32     76.20 o 
   2  10   1      112.76       96.62     56.38 o 
   3  10   1       78.39       98.47     73.38 o 
   4  10   1       52.55      118.63     90.68 o 
   5  10   1       29.90      109.54    100.93 o 
  -6  11   1       96.60       65.59     84.85 o 
  -5  11   1        1.26        5.03     80.21 o 
  -4  11   1      122.42      196.40     72.21 o 
  -3  11   1     1735.70     1869.26     83.49 o 
  -2  11   1      538.64      675.09     55.53 o 
  -1  11   1     2657.91     2999.34     80.31 o 
   0  11   1     1817.96     1952.71     98.93 o 
   1  11   1     1684.34     1745.85     73.68 o 
   2  11   1      309.02      306.15     66.52 o 
   3  11   1       27.03       95.49     72.93 o 
   4  11   1       44.59      196.89     90.58 o 
   5  11   1        0.33       81.41     98.44 o 
  -6  12   1        8.40       81.40     81.40 o 
  -5  12   1        0.21       85.92     79.53 o 
  -4  12   1      245.16      311.04     77.22 o 
  -3  12   1      514.21      599.87     74.87 o 
  -2  12   1      437.59      319.09     61.84 o 
  -1  12   1     2062.32     1974.02     79.75 o 
   0  12   1     5042.41     4882.83     70.83 o 
   1  12   1      294.18      244.17     58.98 o 
   2  12   1        1.87       67.40     67.40 o 
   3  12   1      717.69      922.01     95.92 o 
   4  12   1       86.12       38.62     95.39 o 
  -6  13   1       19.54       10.04     79.37 o 
  -5  13   1        0.80        5.09     83.32 o 
  -4  13   1      509.53      419.85     85.01 o 
  -3  13   1      514.24      466.79     76.41 o 
  -2  13   1       46.36      156.66     60.74 o 
  -1  13   1      690.74      658.09     73.18 o 
   0  13   1     1271.54     1164.91     57.66 o 
   1  13   1       14.36       26.30     57.59 o 
   2  13   1      115.73      148.15     67.39 o 
   3  13   1      291.10      431.97     86.85 o 
   4  13   1       16.10       21.48     87.24 o 
  -6  14   1       13.17       60.94     76.56 o 
  -5  14   1       16.53       80.28     81.92 o 
  -4  14   1      125.92      249.92     82.01 o 
  -3  14   1      512.01      443.61     78.96 o 
  -2  14   1      722.89      826.58     77.86 o 
  -1  14   1      571.96      574.89     75.66 o 
   0  14   1     1711.40     1541.27     59.10 o 
   1  14   1       14.68       56.03     59.65 o 
   2  14   1      274.28      201.96     74.40 o 
   3  14   1      143.82      130.83     84.46 o 
   4  14   1       17.66      110.43     81.98 o 
  -5  15   1        0.09       10.36     82.94 o 
  -4  15   1       36.24       50.88     84.13 o 
  -3  15   1      373.41      201.31     81.06 o 
  -2  15   1      614.73      589.82     81.09 o 
  -1  15   1     2285.06     2395.92    101.36 o 
   0  15   1      471.08      427.27     52.94 o 
   1  15   1        3.55       45.40     65.21 o 
   2  15   1      565.49      478.75     88.91 o 
   3  15   1       45.64      209.06     76.15 o 
  -5  16   1        0.08       66.41     82.22 o 
  -4  16   1       26.13        2.49     83.34 o 
  -3  16   1      149.30      115.83     82.15 o 
  -2  16   1        8.28       78.73     78.73 o 
  -1  16   1     1934.09     1883.89    100.19 o 
   0  16   1      285.89      234.43     51.15 o 
   1  16   1       15.86      114.62     64.16 o 
   2  16   1      200.60      194.92     75.48 o 
   3  16   1      103.31       81.94     74.86 o 
  -5  17   1       56.79       37.22     80.26 o 
  -4  17   1      114.35      131.89     81.75 o 
  -3  17   1       13.25       48.09     77.82 o 
  -2  17   1        2.67       79.07     79.07 o 
  -1  17   1      834.36      753.45     89.63 o 
   0  17   1       30.59       22.60     51.42 o 
   1  17   1       18.41       60.43     70.15 o 
   2  17   1       86.34       61.66     74.78 o 
  -4  18   1       67.82      218.40     80.54 o 
  -3  18   1        1.03       73.79     81.12 o 
  -2  18   1      178.91       93.40     81.74 o 
  -1  18   1       76.89       23.31     79.89 o 
   0  18   1      396.47      314.25     64.57 o 
   1  18   1      117.71      148.75     66.76 o 
   2  18   1      217.00      126.33     71.15 o 
  -4  19   1       69.54      117.11     79.45 o 
  -3  19   1       49.56      150.36     78.44 o 
  -2  19   1       67.45       84.98     84.98 o 
  -1  19   1      337.77      288.91     81.60 o 
   0  19   1      169.57       89.53     51.99 o 
   1  19   1       90.79       47.97     66.51 o 
  -3  20   1       26.05       33.62     77.44 o 
  -2  20   1       92.04      205.71     76.27 o 
  -1  20   1      280.89      208.88     76.71 o 
   0  20   1        0.16       68.31     48.43 o 
   1 -21   2       13.67       85.56     82.98 o 
   2 -21   2       43.58       48.40     86.21 o 
  -1 -20   2       45.16       36.64     82.57 o 
   0 -20   2      599.29      589.67    113.93 o 
   1 -20   2        2.09        2.59     86.16 o 
   2 -20   2      138.02      263.11     91.52 o 
   3 -20   2      213.93      107.98     95.66 o 
  -1 -19   2       56.50       45.82     85.74 o 
   0 -19   2      347.40      304.53    132.60 o 
   1 -19   2       18.40       39.96     85.20 o 
   2 -19   2      211.86      169.18     92.02 o 
   3 -19   2      339.83      408.38     97.68 o 
   4 -19   2       92.41      108.99     96.90 o 
  -2 -18   2       80.37      108.95     81.94 o 
  -1 -18   2       25.96       53.69     84.94 o 
   0 -18   2       70.26       96.67     57.46 o 
   1 -18   2        2.33       87.86     84.07 o 
   2 -18   2      325.32      444.57     93.36 o 
   3 -18   2      563.28      613.00     98.53 o 
   4 -18   2       27.95       93.28     98.50 o 
  -3 -17   2       78.52       88.27     77.17 o 
  -2 -17   2        1.90      125.82     75.44 o 
  -1 -17   2      186.74      206.24     85.15 o 
   0 -17   2       80.40       39.95     59.03 o 
   1 -17   2       20.75       19.76     76.92 o 
   2 -17   2      684.28      914.03     94.75 o 
   3 -17   2      942.83     1208.54    106.09 o 
   4 -17   2       23.07       72.04     98.83 o 
   5 -17   2       56.69       94.57    104.06 o 
  -3 -16   2       49.44       72.25     78.61 o 
  -2 -16   2       18.86      191.96     74.63 o 
  -1 -16   2       50.60       24.11     78.81 o 
   0 -16   2      132.85      195.83     51.22 o 
   1 -16   2        4.92        4.54     74.04 o 
   2 -16   2      606.80      619.36     84.98 o 
   3 -16   2      474.10      344.15     95.88 o 
   4 -16   2        9.41       67.97     96.51 o 
   5 -16   2       56.07       12.49    104.07 o 
  -4 -15   2       82.47       39.68     76.75 o 
  -3 -15   2       15.51      112.02     73.74 o 
  -2 -15   2       41.65        9.80     75.48 o 
  -1 -15   2      102.70      125.56     74.98 o 
   0 -15   2      328.13      367.22     50.68 o 
   1 -15   2        6.06       10.64     67.48 o 
   2 -15   2     2032.90     1991.67    102.74 o 
   3 -15   2      649.94      676.49     90.24 o 
   4 -15   2       44.50       37.19     95.11 o 
   5 -15   2      390.69      429.75    109.31 o 
  -4 -14   2       69.47       43.66     74.91 o 
  -3 -14   2       59.06       50.83     78.42 o 
  -2 -14   2       50.87        9.21     77.50 o 
  -1 -14   2      154.72      363.43     70.07 o 
   0 -14   2       83.24       66.02     45.04 o 
   1 -14   2        3.84       28.97     66.08 o 
   2 -14   2      292.43      336.97     72.69 o 
   3 -14   2      989.49      826.04     94.40 o 
   4 -14   2        0.04       54.76     84.14 o 
   5 -14   2      533.29      572.30    108.29 o 
   6 -14   2       67.96       15.20    104.15 o 
  -4 -13   2      117.68      119.63     77.19 o 
  -3 -13   2        8.56       61.21     77.28 o 
  -2 -13   2       59.67      122.15     70.15 o 
  -1 -13   2       11.54       19.54     60.78 o 
   0 -13   2      140.82      208.86     51.69 o 
   1 -13   2      658.03      681.61     66.64 o 
   2 -13   2     1253.76     1123.22     78.98 o 
   3 -13   2      771.79      994.54     86.72 o 
   4 -13   2        0.62       38.91     82.84 o 
   5 -13   2      431.81      385.64    108.68 o 
   6 -13   2       67.89      180.55    105.63 o 
  -5 -12   2       67.80       97.81     72.00 o 
  -4 -12   2      158.06       70.56     78.71 o 
  -3 -12   2       63.91       76.68     76.68 o 
  -2 -12   2       21.83       48.80     68.62 o 
  -1 -12   2      212.58      224.15     58.70 o 
   0 -12   2      148.95      182.45     36.27 o 
   1 -12   2      682.98      860.85     59.60 o 
   2 -12   2     1123.80     1326.95     74.01 o 
   3 -12   2      142.41      193.59     65.39 o 
   4 -12   2       55.59       95.88     82.53 o 
   5 -12   2      348.69      289.17    105.51 o 
   6 -12   2       98.82       72.76    107.67 o 
  -5 -11   2       55.49       28.83     73.97 o 
  -4 -11   2      164.53      116.04     78.69 o 
  -3 -11   2       27.13       64.53     70.75 o 
  -2 -11   2        8.21       52.54     61.10 o 
  -1 -11   2      156.24      192.44     48.57 o 
   0 -11   2        0.24       10.21     29.46 o 
   1 -11   2      417.37      382.09     51.23 o 
   2 -11   2     1311.45     1302.68     69.26 o 
   3 -11   2     1303.84     1586.48     83.30 o 
   4 -11   2     1418.70     1641.38    106.05 o 
   5 -11   2      365.28      318.04     93.97 o 
   6 -11   2       45.92      100.30     96.75 o 
  -5 -10   2      204.00      182.84     74.82 o 
  -4 -10   2      199.79      108.79     79.52 o 
  -3 -10   2       57.66       42.49     62.85 o 
  -2 -10   2       13.88       85.87     53.89 o 
  -1 -10   2      115.99       44.49     47.78 o 
   0 -10   2       36.40      114.31     25.83 o 
   1 -10   2     1761.00     1772.64     63.10 o 
   2 -10   2      715.16      793.89     55.17 o 
   3 -10   2       28.21      142.41     54.29 o 
   4 -10   2       25.86       36.66     69.12 o 
   5 -10   2      637.67      804.22     99.40 o 
   6 -10   2        6.19       99.01     99.01 o 
  -5  -9   2      147.59      163.79     77.92 o 
  -4  -9   2      299.22      362.06     74.16 o 
  -3  -9   2       34.09       24.66     64.66 o 
  -2  -9   2        6.09       46.91     51.45 o 
  -1  -9   2      514.64      524.97     48.81 o 
   0  -9   2      407.05      523.26     64.78 o 
   1  -9   2     3353.54     3589.90     71.07 o 
   2  -9   2      564.65      508.47     48.55 o 
   3  -9   2      138.71      144.52     50.90 o 
   4  -9   2     1059.77     1085.41     83.25 o 
   5  -9   2      473.38      550.99     85.64 o 
   6  -9   2        4.07       71.87     84.23 o 
  -6  -8   2       65.71      116.67     68.36 o 
  -5  -8   2      112.40      131.73     76.68 o 
  -4  -8   2       11.30       68.27     68.27 o 
  -3  -8   2      679.12      757.02     67.42 o 
  -2  -8   2      415.14      485.73     50.80 o 
  -1  -8   2       98.73       97.81     37.31 o 
   0  -8   2      817.12      814.92     30.22 o 
   1  -8   2      284.65      346.93     34.51 o 
   2  -8   2     6550.96     6626.07     95.98 o 
   3  -8   2        2.40        5.91     45.13 o 
   4  -8   2      609.71      509.51     70.08 o 
   5  -8   2       56.64       45.37     73.62 o 
   6  -8   2       30.39       82.07     82.07 o 
  -6  -7   2      131.35       14.76     75.41 o 
  -5  -7   2       59.26        9.11     78.07 o 
  -4  -7   2      123.72      141.62     67.61 o 
  -3  -7   2      215.22      239.43     58.59 o 
  -2  -7   2     2780.54     3112.29     80.66 o 
  -1  -7   2     2784.71     3079.09     62.44 o 
   0  -7   2      343.43      381.02     22.70 o 
   1  -7   2      687.47      764.14     37.20 o 
   2  -7   2    14664.10    13473.25    122.34 o 
   3  -7   2      557.79      598.07     51.74 o 
   4  -7   2      549.59      638.50     66.18 o 
   5  -7   2      632.91      554.53     77.23 o 
   6  -7   2        1.94        2.09     67.90 o 
  -6  -6   2       43.04       72.94     72.94 o 
  -5  -6   2      227.57      252.58     75.91 o 
  -4  -6   2      505.30      566.66     72.19 o 
  -3  -6   2     1285.72     1133.83     66.46 o 
  -2  -6   2      405.63      539.99     44.92 o 
  -1  -6   2      184.00      209.73     32.11 o 
   0  -6   2        2.68       67.48     56.32 o 
   1  -6   2      332.28      386.03     28.55 o 
   2  -6   2       49.24       74.82     32.80 o 
   3  -6   2       63.50       40.86     38.95 o 
   4  -6   2     2011.68     1818.77     74.74 o 
   5  -6   2      227.34      177.51     58.77 o 
   6  -6   2        3.57       61.92     61.92 o 
   7  -6   2       27.81       38.97     67.03 o 
  -6  -5   2       65.43      143.17     74.91 o 
  -5  -5   2      155.49      158.73     75.00 o 
  -4  -5   2      169.71      288.37     60.98 o 
  -3  -5   2      297.45      385.12     51.91 o 
  -2  -5   2      388.94      421.02     40.44 o 
  -1  -5   2     1340.72     1219.18     41.80 o 
   0  -5   2      852.30      940.13     21.99 o 
   1  -5   2    15666.46    15865.40    102.26 o 
   2  -5   2       46.97       38.12     25.41 o 
   3  -5   2      524.56      447.42     40.44 o 
   4  -5   2     2959.95     2856.11     71.97 o 
   5  -5   2      611.77      689.49     61.14 o 
   6  -5   2       25.01       68.32     67.56 o 
   7  -5   2       39.02       13.09     72.61 o 
  -6  -4   2       31.95       17.72     72.50 o 
  -5  -4   2       12.93       63.95     64.51 o 
  -4  -4   2       82.52      127.43     58.11 o 
  -3  -4   2     3509.96     3447.29     80.30 o 
  -2  -4   2      218.92      256.07     37.31 o 
  -1  -4   2      120.66       64.22     24.77 o 
   0  -4   2      674.10      741.62     20.43 o 
   1  -4   2     7676.76     7896.48     69.74 o 
   2  -4   2      712.74      658.58     32.20 o 
   3  -4   2      303.30      326.80     35.47 o 
   4  -4   2     1890.69     1600.01     66.27 o 
   5  -4   2      561.28      687.58     74.41 o 
   6  -4   2       48.22      140.80     74.36 o 
   7  -4   2       22.25       75.60     80.94 o 
  -6  -3   2      106.55        9.01     77.76 o 
  -5  -3   2        5.37       12.59     66.29 o 
  -4  -3   2      401.68      420.27     59.87 o 
  -3  -3   2     2679.60     2733.32     73.34 o 
  -2  -3   2      574.22      745.48     40.04 o 
  -1  -3   2    13298.73    12279.37     89.22 o 
   0  -3   2    17150.87    16525.07    383.28 o 
   1  -3   2    17644.84    17510.20     91.47 o 
   2  -3   2      698.32      643.47     27.31 o 
   3  -3   2     3245.94     2880.55     63.97 o 
   4  -3   2      647.03      659.54     61.77 o 
   5  -3   2      294.81      278.04     73.09 o 
   6  -3   2       29.98       68.14     91.74 o 
   7  -3   2       32.45      100.26    100.26 o 
  -6  -2   2      315.03      227.21     79.53 o 
  -5  -2   2       12.23       34.63     66.43 o 
  -4  -2   2      116.61       63.91     55.07 o 
  -3  -2   2     1550.53     1407.62     60.58 o 
  -2  -2   2     5496.30     5325.33     71.71 o 
  -1  -2   2    28994.88    26654.95    524.09 o 
   0  -2   2     1070.96     1190.20     18.59 o 
   1  -2   2       82.09       70.69     13.01 o 
   2  -2   2      946.00      845.33     36.13 o 
   3  -2   2     2032.51     1736.75     64.62 o 
   4  -2   2      580.50      634.82     64.11 o 
   5  -2   2        3.41       15.43     77.54 o 
   6  -2   2       19.70       52.43    104.13 o 
   7  -2   2       71.84      140.26    110.12 o 
  -6  -1   2      138.64      177.55     79.29 o 
  -5  -1   2       25.87       84.07     64.89 o 
  -4  -1   2      949.63      936.93     64.05 o 
  -3  -1   2     1073.51     1141.82     49.69 o 
  -2  -1   2     1987.06     2174.67     48.35 o 
  -1  -1   2     3070.68     2822.03     39.00 o 
   0  -1   2      565.49      645.26     42.82 o 
   1  -1   2       75.75       91.66     16.80 o 
   2  -1   2      227.96      244.13     31.69 o 
   3  -1   2     1852.60     1625.28     65.01 o 
   4  -1   2     1205.89      982.63     82.83 o 
   5  -1   2       33.84       53.79     90.83 o 
   6  -1   2       15.99       45.90    116.91 o 
  -7   0   2       36.20      115.28     64.14 o 
  -6   0   2       11.63      182.93     71.73 o 
  -5   0   2       14.28      100.19     62.19 o 
  -4   0   2     1694.82     1715.42     71.66 o 
  -3   0   2     1173.15     1069.26     52.65 o 
  -2   0   2      147.96      103.45     24.90 o 
  -1   0   2     1222.83     1142.96     28.88 o 
   0   0   2    19508.68    18313.54    234.45 o 
   1   0   2    10952.67    11089.20     79.06 o 
   2   0   2      118.31       83.26     28.08 o 
   3   0   2      120.45       70.63     43.93 o 
   4   0   2      428.55      469.60     78.79 o 
   5   0   2       41.10      176.67     96.22 o 
   6   0   2      103.66      223.66    124.66 o 
  -7   1   2       63.33       81.34     65.15 o 
  -6   1   2       89.22      276.29     72.84 o 
  -5   1   2       32.47       73.01     60.75 o 
  -4   1   2      771.77      741.40     60.92 o 
  -3   1   2     2432.21     2488.40     62.05 o 
  -2   1   2        6.05       69.35     26.68 o 
  -1   1   2     2632.76     2186.54     38.18 o 
   0   1   2      520.74      552.20     90.80 o 
   1   1   2      788.26      737.67     28.40 o 
   2   1   2        7.20       30.64     30.64 o 
   3   1   2       14.55        2.87     44.85 o 
   4   1   2      517.24      414.83     84.38 o 
   5   1   2        2.09       88.86    100.96 o 
   6   1   2      100.87      214.71    124.85 o 
  -7   2   2       12.03        4.10     68.12 o 
  -6   2   2       18.59       27.54     71.64 o 
  -5   2   2      303.19      274.27     66.40 o 
  -4   2   2      973.03     1025.10     59.68 o 
  -3   2   2     1295.51     1444.14     63.25 o 
  -2   2   2      934.26      887.06     31.66 o 
  -1   2   2    15430.43    14166.03     81.77 o 
   0   2   2     2682.21     3019.79     25.79 o 
   1   2   2     3799.59     3736.05     47.17 o 
   2   2   2      464.13      502.81     40.51 o 
   3   2   2     1427.26     1337.29     67.17 o 
   4   2   2      129.64      118.86     76.10 o 
   5   2   2       16.03       49.86    102.22 o 
   6   2   2       41.42      124.80    124.80 o 
  -7   3   2       57.78      154.85     66.18 o 
  -6   3   2        7.59       22.20     67.52 o 
  -5   3   2      284.55      398.37     65.85 o 
  -4   3   2     1347.80     1253.27     66.78 o 
  -3   3   2     1155.57     1061.54     42.91 o 
  -2   3   2       62.21       58.04     23.59 o 
  -1   3   2     2164.43     2590.97     40.41 o 
   0   3   2     1516.32     1378.35     19.28 o 
   1   3   2      689.59      578.67     33.27 o 
   2   3   2       24.05        0.97     33.81 o 
   3   3   2       72.77       52.87     53.92 o 
   4   3   2       76.61      147.38     76.20 o 
   5   3   2       44.08       68.96    101.22 o 
   6   3   2       99.77      305.40    120.58 o 
  -7   4   2       36.11       66.68     60.51 o 
  -6   4   2       10.21       48.88     81.26 o 
  -5   4   2      115.32       83.91     56.86 o 
  -4   4   2     2186.32     1834.07     71.16 o 
  -3   4   2      385.39      380.06     40.03 o 
  -2   4   2     1141.19     1009.65     40.92 o 
  -1   4   2     4688.50     5079.70     58.64 o 
   0   4   2     1372.80     1230.82     34.45 o 
   1   4   2        8.63       24.03     24.03 o 
   2   4   2      187.35      146.38     38.40 o 
   3   4   2      102.49       71.84     56.23 o 
   4   4   2      114.27      122.34     79.41 o 
   5   4   2      210.35      377.58    104.70 o 
   6   4   2      135.51       74.78    126.05 o 
  -7   5   2       11.51       17.36     60.67 o 
  -6   5   2        0.01       62.35     65.19 o 
  -5   5   2      442.29      459.69     71.01 o 
  -4   5   2     1627.35     1439.72     72.35 o 
  -3   5   2      817.28      656.63     49.91 o 
  -2   5   2      445.18      368.48     33.81 o 
  -1   5   2     4008.16     4703.20     60.90 o 
   0   5   2      721.58      807.52     22.91 o 
   1   5   2     3733.28     4085.93     64.12 o 
   2   5   2      376.67      418.25     40.16 o 
   3   5   2      212.53      292.65     59.49 o 
   4   5   2       45.07      142.63     80.07 o 
   5   5   2       26.82       88.34    101.23 o 
   6   5   2       69.25      166.45    113.66 o 
  -7   6   2       22.86       24.64     74.54 o 
  -6   6   2      103.94       65.67     80.72 o 
  -5   6   2      425.17      513.65     76.79 o 
  -4   6   2      794.66      764.08     68.52 o 
  -3   6   2     1537.14     1381.16     61.46 o 
  -2   6   2     2024.65     2007.94     55.44 o 
  -1   6   2     1387.01     1650.79     44.23 o 
   0   6   2       22.02       16.29     22.98 o 
   1   6   2     2141.39     2085.25     53.49 o 
   2   6   2       74.03       43.84     41.70 o 
   3   6   2      119.87      130.78     60.00 o 
   4   6   2      212.11      184.57     83.38 o 
   5   6   2       18.58       66.31    112.96 o 
   6   6   2       37.05       73.81    114.32 o 
  -7   7   2       31.89      189.68     77.59 o 
  -6   7   2        0.31       50.29     81.13 o 
  -5   7   2     1118.35     1247.33     92.96 o 
  -4   7   2     1888.86     1673.07     81.66 o 
  -3   7   2      143.14       98.54     46.29 o 
  -2   7   2      933.47      941.10     48.51 o 
  -1   7   2     2284.41     2578.23     57.20 o 
   0   7   2      204.61      240.96     21.56 o 
   1   7   2      106.86       49.13     37.40 o 
   2   7   2       81.80       67.12     43.05 o 
   3   7   2        9.20       25.25     62.46 o 
   4   7   2        9.84      129.45     77.67 o 
   5   7   2       51.25       41.02    107.08 o 
   6   7   2       22.29      105.69    110.91 o 
  -6   8   2        0.32       48.15     87.23 o 
  -5   8   2      669.15      632.09     85.23 o 
  -4   8   2      775.48      566.28     71.56 o 
  -3   8   2      432.79      470.34     59.00 o 
  -2   8   2     3456.11     3458.65     79.09 o 
  -1   8   2     4028.83     4313.57     73.18 o 
   0   8   2      253.70      256.48     30.02 o 
   1   8   2     1515.34     1818.33     57.60 o 
   2   8   2      103.91      104.41     48.63 o 
   3   8   2      158.78       86.01     67.71 o 
   4   8   2      264.37      350.03     89.74 o 
   5   8   2       87.17      127.54    104.20 o 
  -6   9   2        1.21      112.40     80.80 o 
  -5   9   2       75.87       44.92     78.91 o 
  -4   9   2     1300.50     1258.18     85.99 o 
  -3   9   2      431.45      459.49     57.89 o 
  -2   9   2     5120.80     5581.94     97.96 o 
  -1   9   2      649.69      660.17     48.09 o 
   0   9   2      342.78      376.05     27.94 o 
   1   9   2       87.49       15.07     42.23 o 
   2   9   2       22.87       39.33     52.05 o 
   3   9   2       23.02      105.26     67.40 o 
   4   9   2       67.21      153.98     89.09 o 
   5   9   2       94.19       82.07    103.89 o 
  -6  10   2        5.25       10.28     81.98 o 
  -5  10   2      548.60      609.74     84.96 o 
  -4  10   2       96.37      141.43     69.48 o 
  -3  10   2      185.60      244.71     58.20 o 
  -2  10   2     4091.24     4862.62     95.78 o 
  -1  10   2     1168.19     1278.46     59.57 o 
   0  10   2      145.48      175.39     28.15 o 
   1  10   2        2.90        0.00     41.80 o 
   2  10   2        3.63        0.00     56.47 o 
   3  10   2       48.14       83.04     76.14 o 
   4  10   2       63.88        2.85     91.05 o 
   5  10   2       66.16       47.06     94.39 o 
  -6  11   2       31.57       10.22     84.01 o 
  -5  11   2      326.91      289.80     83.90 o 
  -4  11   2      312.19      419.31     68.55 o 
  -3  11   2      679.77      928.84     73.99 o 
  -2  11   2     1899.64     1852.07     77.57 o 
  -1  11   2     2393.26     2631.68     79.40 o 
   0  11   2       88.90       89.18     30.03 o 
   1  11   2       84.91        4.53     49.36 o 
   2  11   2      311.00      259.66     66.36 o 
   3  11   2      118.08      158.57     80.81 o 
   4  11   2       84.42      232.28     89.87 o 
   5  11   2        0.97       11.30     90.97 o 
  -6  12   2       26.44       93.93     82.15 o 
  -5  12   2       93.86       25.42     87.24 o 
  -4  12   2      103.16       45.58     74.95 o 
  -3  12   2      972.48     1248.69     82.23 o 
  -2  12   2     2517.65     2706.71     93.36 o 
  -1  12   2     1111.32     1089.83     68.36 o 
   0  12   2        0.70       41.06     34.03 o 
   1  12   2      778.50      861.40     64.35 o 
   2  12   2      302.55      299.40     67.29 o 
   3  12   2       66.50       78.19     78.19 o 
   4  12   2       31.87       32.25     87.03 o 
  -6  13   2       25.38       39.85     83.43 o 
  -5  13   2      194.86      115.47     84.08 o 
  -4  13   2      129.08      100.00     81.64 o 
  -3  13   2      518.07      441.23     78.45 o 
  -2  13   2     1913.51     1776.05     88.70 o 
  -1  13   2      533.18      432.16     64.90 o 
   0  13   2       92.96       85.94     38.67 o 
   1  13   2       68.37      118.89     54.09 o 
   2  13   2      102.40      128.00     69.22 o 
   3  13   2       97.30       41.52     78.89 o 
   4  13   2       38.91      146.63     82.48 o 
  -6  14   2        0.71       92.25     77.60 o 
  -5  14   2      133.99       67.04     84.81 o 
  -4  14   2        0.05      100.93     76.20 o 
  -3  14   2      205.23      116.88     75.41 o 
  -2  14   2      655.43      616.80     78.21 o 
  -1  14   2       10.18       62.46     62.46 o 
   0  14   2       99.00       60.05     51.55 o 
   1  14   2      247.92      171.86     65.98 o 
   2  14   2        6.25       45.65     67.83 o 
   3  14   2       24.96        7.24     79.42 o 
   4  14   2       21.77        0.00     80.09 o 
  -5  15   2      244.22       64.40     87.91 o 
  -4  15   2       33.75       63.17     84.23 o 
  -3  15   2      384.19      519.06     75.92 o 
  -2  15   2      374.41      401.23     75.12 o 
  -1  15   2      230.39      265.56     70.17 o 
   0  15   2      190.69      256.23    106.88 o 
   1  15   2     1012.45     1006.99     77.97 o 
   2  15   2       53.86       68.75     71.99 o 
   3  15   2       35.40       54.82     82.35 o 
  -5  16   2      103.74      118.77     84.84 o 
  -4  16   2        1.26       84.80     84.80 o 
  -3  16   2      230.38      259.32     84.63 o 
  -2  16   2      130.47      225.39     73.89 o 
  -1  16   2      131.03      167.09     74.66 o 
   0  16   2      445.62      380.57     52.33 o 
   1  16   2      280.22      284.42     71.58 o 
   2  16   2       44.35        0.00     71.66 o 
   3  16   2       21.22       41.04     75.50 o 
  -5  17   2      140.36      158.62     79.63 o 
  -4  17   2        5.65       92.01     79.75 o 
  -3  17   2      265.47      307.50     82.18 o 
  -2  17   2      750.16      603.78     86.49 o 
  -1  17   2      244.40      210.81     78.89 o 
   0  17   2       65.60       30.31     49.82 o 
   1  17   2       65.85        4.21     69.11 o 
   2  17   2       30.99       74.99     74.99 o 
  -4  18   2       40.83       70.04     79.48 o 
  -3  18   2      518.89      529.47     84.54 o 
  -2  18   2      189.08      179.87     80.09 o 
  -1  18   2      111.37      222.66     77.80 o 
   0  18   2      129.43       60.24     67.30 o 
   1  18   2       75.52       38.81     65.63 o 
   2  18   2        7.46       61.74     64.38 o 
  -3  19   2      371.18      130.47     87.30 o 
  -2  19   2       48.06      162.28     75.25 o 
  -1  19   2        5.21        6.97     72.69 o 
   0  19   2      316.42      216.77     55.95 o 
   1  19   2       62.61      115.72     63.49 o 
  -2  20   2       79.54      131.48     78.46 o 
  -1  20   2       11.01       73.89     73.89 o 
   0  20   2      255.61      262.82    125.10 o 
   1 -21   3       18.85       87.18     80.89 o 
   2 -21   3      209.42      150.50     88.93 o 
  -1 -20   3      219.40      208.68     80.93 o 
   0 -20   3       70.40       24.20     60.05 o 
   1 -20   3       36.69        5.14     83.60 o 
   2 -20   3      359.25      132.98     92.93 o 
   3 -20   3        4.87       55.31     89.37 o 
  -2 -19   3       95.53      125.79     79.24 o 
  -1 -19   3      144.08      233.98     80.64 o 
   0 -19   3       71.64       42.51    145.41 o 
   1 -19   3      347.28      256.23     86.96 o 
   2 -19   3      240.93      246.78     91.70 o 
   3 -19   3       41.33       16.92     92.65 o 
   4 -19   3      157.82      116.49     95.48 o 
  -2 -18   3      151.09      171.13     83.89 o 
  -1 -18   3        0.76        2.41     84.55 o 
   0 -18   3       56.32        1.93     58.52 o 
   1 -18   3      986.81     1021.60     96.14 o 
   2 -18   3      228.99       89.93     92.86 o 
   3 -18   3        0.86       92.21     88.10 o 
   4 -18   3      172.49       66.64     97.44 o 
  -3 -17   3      104.57       91.02     78.08 o 
  -2 -17   3      209.80      279.08     86.34 o 
  -1 -17   3       70.39      128.02     81.76 o 
   0 -17   3       12.54       11.36    140.75 o 
   1 -17   3     1035.31      872.59     92.56 o 
   2 -17   3      132.66      220.24     83.20 o 
   3 -17   3       62.57      227.93     88.18 o 
   4 -17   3      279.84      360.95     94.38 o 
   5 -17   3        1.45       97.43     97.43 o 
  -3 -16   3       89.16       48.34     82.15 o 
  -2 -16   3      363.97      428.06     86.05 o 
  -1 -16   3        3.31       77.23     76.64 o 
   0 -16   3      702.77      682.86     59.80 o 
   1 -16   3      220.78      205.06     77.00 o 
   2 -16   3       32.29       42.98     77.97 o 
   3 -16   3      315.14      496.23     83.70 o 
   4 -16   3      149.83      169.96     94.05 o 
   5 -16   3        2.77      135.41     92.81 o 
  -4 -15   3       61.01       15.61     74.19 o 
  -3 -15   3      146.32      124.24     80.34 o 
  -2 -15   3       30.79       69.96     79.49 o 
  -1 -15   3       31.49       29.56     68.47 o 
   0 -15   3     1395.36     1529.57     92.06 o 
   1 -15   3     2016.67     2221.78     97.09 o 
   2 -15   3       13.90        2.15     70.22 o 
   3 -15   3      137.63       24.62     80.83 o 
   4 -15   3      197.82      209.73     62.91 o 
   5 -15   3       23.43       32.11     95.15 o 
  -4 -14   3        7.78       20.78     74.17 o 
  -3 -14   3      218.19      163.68     82.79 o 
  -2 -14   3       74.51       16.07     72.91 o 
  -1 -14   3       66.18        8.55     68.96 o 
   0 -14   3     2236.90     2027.72     64.92 o 
   1 -14   3     3457.85     3371.79    105.53 o 
   2 -14   3      219.23      250.53     68.91 o 
   3 -14   3      394.69      443.48     77.13 o 
   4 -14   3      209.09        0.00     87.64 o 
   5 -14   3        0.24       46.07     98.52 o 
   6 -14   3       20.06       17.21     97.89 o 
  -4 -13   3       13.62       32.77     75.66 o 
  -3 -13   3       55.32      201.52     73.49 o 
  -2 -13   3        0.69       56.32     69.35 o 
  -1 -13   3      449.07      455.92     70.38 o 
   0 -13   3     1433.27     1554.25     56.37 o 
   1 -13   3     2332.88     2383.08     83.89 o 
   2 -13   3      385.60      504.97     66.25 o 
   3 -13   3     2393.64     2492.22    103.93 o 
   4 -13   3      122.96       37.39     80.85 o 
   5 -13   3        3.04       93.02     93.02 o 
   6 -13   3       15.75       94.93     94.93 o 
  -5 -12   3       45.10       68.25     71.77 o 
  -4 -12   3       99.25      227.01     76.09 o 
  -3 -12   3       23.23        9.01     74.98 o 
  -2 -12   3       23.48       32.37     65.34 o 
  -1 -12   3      141.79      173.82     55.80 o 
   0 -12   3     5827.69     6377.90     78.14 o 
   1 -12   3     1743.78     1778.51     76.09 o 
   2 -12   3        0.70       95.80     52.36 o 
   3 -12   3      793.76      892.31     81.22 o 
   4 -12   3      555.71      572.71     86.13 o 
   5 -12   3        4.00      151.26     83.83 o 
   6 -12   3       53.99       19.75     95.51 o 
  -5 -11   3        6.29       61.70     73.19 o 
  -4 -11   3       29.33      131.53     72.84 o 
  -3 -11   3       37.62       72.79     68.94 o 
  -2 -11   3       79.85       87.76     61.78 o 
  -1 -11   3      468.58      566.19     54.50 o 
   0 -11   3     1592.80     1678.72    175.82 o 
   1 -11   3     2024.56     2182.81     73.23 o 
   2 -11   3        4.47        6.14     45.52 o 
   3 -11   3     3830.24     3493.62    108.49 o 
   4 -11   3      742.83      784.01     84.73 o 
   5 -11   3       92.38       33.48     85.72 o 
   6 -11   3       96.27       81.72     93.08 o 
  -5 -10   3        2.69       76.90     76.90 o 
  -4 -10   3        0.10       22.60     70.82 o 
  -3 -10   3       28.06       42.14     67.54 o 
  -2 -10   3       47.17       73.49     53.05 o 
  -1 -10   3     1069.46     1071.83     63.05 o 
   0 -10   3     1743.07     1752.51    132.01 o 
   1 -10   3     2966.87     3126.59     72.72 o 
   2 -10   3     1411.48     1449.21     70.91 o 
   3 -10   3      258.29      181.18     58.81 o 
   4 -10   3      502.24      329.21     77.22 o 
   5 -10   3        1.20      114.86     78.68 o 
   6 -10   3       57.81       36.35     81.97 o 
  -5  -9   3        3.71      106.00     69.06 o 
  -4  -9   3       53.73      210.93     67.40 o 
  -3  -9   3        0.11       26.42     59.74 o 
  -2  -9   3       43.75       50.05     50.36 o 
  -1  -9   3     2506.03     2850.20     73.01 o 
   0  -9   3     5284.48     5834.37    186.05 o 
   1  -9   3      520.57      591.82     41.10 o 
   2  -9   3     4414.14     4762.47     86.32 o 
   3  -9   3     1856.44     1805.42     69.65 o 
   4  -9   3     1074.82     1157.25     76.31 o 
   5  -9   3      433.00      372.38     81.59 o 
   6  -9   3       31.09       89.84     78.42 o 
  -6  -8   3       22.75      119.88     67.82 o 
  -5  -8   3       48.85      141.68     73.21 o 
  -4  -8   3        0.12      137.77     65.01 o 
  -3  -8   3      261.63      255.54     60.36 o 
  -2  -8   3       98.79      127.86     48.86 o 
  -1  -8   3     2662.72     2466.31     63.51 o 
   0  -8   3     5423.66     5624.25     55.83 o 
   1  -8   3       41.71      110.43     30.97 o 
   2  -8   3     5262.66     4998.93     84.42 o 
   3  -8   3     5795.34     5804.43    102.30 o 
   4  -8   3      457.18      420.40     63.01 o 
   5  -8   3       42.49      157.71     67.56 o 
   6  -8   3      155.20      201.42     76.51 o 
  -6  -7   3        6.74       69.11     70.10 o 
  -5  -7   3       16.98       66.52     75.03 o 
  -4  -7   3       85.13       39.91     65.37 o 
  -3  -7   3      322.83      288.88     56.63 o 
  -2  -7   3      122.30       72.34     46.82 o 
  -1  -7   3     1046.97     1098.32     48.74 o 
   0  -7   3     6416.08     6860.12     55.67 o 
   1  -7   3        1.47       13.93     25.74 o 
   2  -7   3      349.08      247.46     36.44 o 
   3  -7   3     3339.29     3056.27     75.70 o 
   4  -7   3      699.40      652.91     64.61 o 
   5  -7   3       29.64      115.48     58.51 o 
   6  -7   3      106.47      111.05     34.18 o 
  -6  -6   3       13.70       73.73     73.73 o 
  -5  -6   3        0.22       72.07     67.58 o 
  -4  -6   3       45.05       40.14     62.83 o 
  -3  -6   3       91.58       38.24     51.68 o 
  -2  -6   3     4811.56     4637.99     83.57 o 
  -1  -6   3     1261.58     1405.17     45.25 o 
   0  -6   3     3065.83     3166.20     38.16 o 
   1  -6   3     2567.12     2702.96     50.43 o 
   2  -6   3     4036.01     4847.21     73.01 o 
   3  -6   3     1601.11     1545.50     56.97 o 
   4  -6   3       95.76       66.23     47.24 o 
   5  -6   3        3.27       15.57     56.14 o 
   6  -6   3        1.56       66.48     66.48 o 
  -6  -5   3       13.58       73.42     73.85 o 
  -5  -5   3       38.73       42.69     71.42 o 
  -4  -5   3      635.63      534.96     72.30 o 
  -3  -5   3        1.24        0.72     44.67 o 
  -2  -5   3     1526.72     1605.24     56.70 o 
  -1  -5   3     2889.21     2738.50     54.83 o 
   0  -5   3     2629.30     2649.08     64.29 o 
   1  -5   3     2421.85     2549.70     45.34 o 
   2  -5   3    19238.98    17567.51    121.97 o 
   3  -5   3     4392.93     4215.63     69.66 o 
   4  -5   3       20.46       33.09     41.54 o 
   5  -5   3      170.19       99.49     59.30 o 
   6  -5   3      116.73      282.49     72.25 o 
   7  -5   3        7.51       83.51     69.48 o 
  -6  -4   3        0.04       34.65     72.68 o 
  -5  -4   3       13.26        8.42     65.44 o 
  -4  -4   3      228.43      207.86     61.23 o 
  -3  -4   3      145.08      153.59     45.74 o 
  -2  -4   3      673.80      638.94     42.24 o 
  -1  -4   3    25380.41    22973.51    131.46 o 
   0  -4   3      923.97      985.42     44.92 o 
   1  -4   3      270.15      264.00     21.36 o 
   2  -4   3     4261.12     3607.43     55.63 o 
   3  -4   3     2854.59     2735.14     54.89 o 
   4  -4   3       35.52       95.58     44.87 o 
   5  -4   3      594.39      592.53     78.16 o 
   6  -4   3      197.50      145.28     81.79 o 
   7  -4   3        9.06       79.03     79.03 o 
  -6  -3   3        7.19       77.66     71.66 o 
  -5  -3   3      556.50      600.30     76.00 o 
  -4  -3   3      291.95      250.02     59.66 o 
  -3  -3   3       15.21       12.75     43.30 o 
  -2  -3   3      703.00      701.58     37.05 o 
  -1  -3   3       53.56       44.14     23.49 o 
   0  -3   3       13.18       19.78      6.50 o 
   1  -3   3     1815.55     1844.03     35.83 o 
   2  -3   3     4999.46     4807.81     61.56 o 
   3  -3   3     3388.02     3045.94     72.92 o 
   4  -3   3       53.45       20.05     51.44 o 
   5  -3   3      729.12      613.71     78.12 o 
   6  -3   3       99.42      169.99     84.22 o 
  -6  -2   3        9.05       17.08     68.58 o 
  -5  -2   3      401.72      409.29     68.49 o 
  -4  -2   3      128.38      102.11     56.57 o 
  -3  -2   3       63.94       58.26     37.27 o 
  -2  -2   3      575.24      556.74     35.48 o 
  -1  -2   3     1251.08     1155.40     31.87 o 
   0  -2   3       34.05       74.34     40.51 o 
   1  -2   3     6404.11     6972.49     59.03 o 
   2  -2   3     4484.47     4616.29     67.63 o 
   3  -2   3      520.42      486.84     44.82 o 
   4  -2   3      141.95      107.62     59.49 o 
   5  -2   3      545.67      543.78     86.31 o 
   6  -2   3        7.93       35.89     95.50 o 
  -6  -1   3       31.83       82.78     69.34 o 
  -5  -1   3      330.85      463.41     66.95 o 
  -4  -1   3      253.63      137.64     55.28 o 
  -3  -1   3      152.90      224.59     37.92 o 
  -2  -1   3      120.97      101.37     26.23 o 
  -1  -1   3     9812.50     8397.27     68.04 o 
   0  -1   3        1.84       14.71      4.32 o 
   1  -1   3     1369.47     1457.30     37.25 o 
   2  -1   3     4902.17     4628.42     70.65 o 
   3  -1   3     1704.85     1549.07     57.79 o 
   4  -1   3      615.81      728.94     73.27 o 
   5  -1   3      490.58      500.16     91.27 o 
   6  -1   3       53.65        6.29    102.34 o 
  -7   0   3        5.34       58.94     64.62 o 
  -6   0   3      207.94      183.98     74.21 o 
  -5   0   3      679.88      669.01     73.32 o 
  -4   0   3      242.32      139.89     51.05 o 
  -3   0   3       99.86       80.63     34.84 o 
  -2   0   3      908.09      750.70     35.97 o 
  -1   0   3     6691.75     5630.02     61.16 o 
   0   0   3       78.87       66.41     19.76 o 
   1   0   3     8491.62     8427.56     74.44 o 
   2   0   3     8749.34     7450.48     86.72 o 
   3   0   3       16.95       17.95     41.89 o 
   4   0   3      259.28      221.25     66.55 o 
   5   0   3      593.54      692.77    100.86 o 
   6   0   3       82.83      298.18    109.16 o 
  -7   1   3        3.39       18.79     63.46 o 
  -6   1   3       80.94       96.04     71.16 o 
  -5   1   3      338.06      430.08     66.94 o 
  -4   1   3      274.41      314.89     51.71 o 
  -3   1   3      118.64      145.65     36.95 o 
  -2   1   3      555.97      572.85     37.96 o 
  -1   1   3     3734.90     3359.10     49.76 o 
   0   1   3      513.08      515.61     18.17 o 
   1   1   3     6549.60     7238.54     68.89 o 
   2   1   3     5016.44     5637.40     78.60 o 
   3   1   3      133.00      134.15     44.94 o 
   4   1   3     1641.65     1692.91     89.69 o 
   5   1   3      543.31      739.84    102.71 o 
   6   1   3       47.07      243.71    113.49 o 
  -7   2   3        0.10       18.48     59.49 o 
  -6   2   3       89.21       84.44     68.68 o 
  -5   2   3      357.95      428.10     62.96 o 
  -4   2   3       76.63      147.54     51.04 o 
  -3   2   3       83.83       82.29     40.38 o 
  -2   2   3      285.71      279.69     28.66 o 
  -1   2   3      218.46      228.99     21.34 o 
   0   2   3     2407.31     2401.33     37.22 o 
   1   2   3     3756.93     3751.92     53.12 o 
   2   2   3     6986.51     6032.67     85.35 o 
   3   2   3      257.21      327.99     50.99 o 
   4   2   3     1241.09     1107.30     89.10 o 
   5   2   3      120.23      145.85     96.97 o 
   6   2   3       23.89      134.71    111.07 o 
  -7   3   3        0.45       81.14     59.96 o 
  -6   3   3      482.35      586.72     75.97 o 
  -5   3   3      377.28      534.55     76.11 o 
  -4   3   3       48.81        3.75     46.77 o 
  -3   3   3      496.44      464.70     39.21 o 
  -2   3   3      179.11      155.11     26.17 o 
  -1   3   3    15813.42    15060.21     93.64 o 
   0   3   3       12.68       17.41      5.39 o 
   1   3   3     7084.62     7538.95     76.88 o 
   2   3   3     2477.52     2106.12     60.22 o 
   3   3   3       24.94       43.70     52.29 o 
   4   3   3      364.73      293.09     83.90 o 
   5   3   3      244.93      211.61    104.47 o 
   6   3   3        0.33       41.32    112.17 o 
  -7   4   3       13.19       40.66     65.01 o 
  -6   4   3      102.28      171.14     76.90 o 
  -5   4   3      620.60      499.13     65.60 o 
  -4   4   3      121.57      123.78     46.38 o 
  -3   4   3     3940.51     3758.10     73.09 o 
  -2   4   3       14.91        6.46     25.03 o 
  -1   4   3      837.86      859.60     31.44 o 
   0   4   3       50.58       99.95     18.73 o 
   1   4   3      677.18      725.97     37.73 o 
   2   4   3      625.86      549.31     44.68 o 
   3   4   3      451.42      338.68     61.73 o 
   4   4   3      172.15      218.43     79.20 o 
   5   4   3      371.71      418.16    103.51 o 
   6   4   3        5.61       43.86    111.63 o 
  -7   5   3        6.30       55.38     61.96 o 
  -6   5   3      357.61      249.85     66.64 o 
  -5   5   3      159.21      194.91     57.10 o 
  -4   5   3      283.55      325.65     48.34 o 
  -3   5   3     1248.33     1117.48     54.49 o 
  -2   5   3     1199.86     1059.78     45.07 o 
  -1   5   3      852.54     1028.20     34.48 o 
   0   5   3      166.99      133.00     15.96 o 
   1   5   3     2157.42     2197.03     56.06 o 
   2   5   3      706.87      761.13     52.02 o 
   3   5   3      370.61      305.68     59.32 o 
   4   5   3      820.45      827.94     91.55 o 
   5   5   3      206.90      224.05    102.07 o 
   6   5   3        0.18       13.18    101.09 o 
  -7   6   3       52.07       27.54     60.45 o 
  -6   6   3      176.33      147.09     73.55 o 
  -5   6   3       47.83        0.00     63.60 o 
  -4   6   3      480.50      437.23     59.70 o 
  -3   6   3     1004.43      857.10     54.74 o 
  -2   6   3     1465.84     1400.95     51.32 o 
  -1   6   3     5974.97     6536.75     77.00 o 
   0   6   3      554.31      604.85     25.59 o 
   1   6   3       22.27        5.85     30.90 o 
   2   6   3      140.98      109.60     43.41 o 
   3   6   3      620.45      662.97     67.83 o 
   4   6   3      745.30      729.70     97.32 o 
   5   6   3        4.44       45.91     97.73 o 
   6   6   3        0.02        6.45    103.10 o 
  -7   7   3       25.44       15.05     70.23 o 
  -6   7   3      109.87      151.07     75.66 o 
  -5   7   3       18.67      137.55     67.76 o 
  -4   7   3      517.48      384.11     64.37 o 
  -3   7   3     1067.33     1003.72     59.73 o 
  -2   7   3      115.45       54.38     35.51 o 
  -1   7   3      122.18      150.44     32.85 o 
   0   7   3      350.55      460.98     26.96 o 
   1   7   3      183.57      171.05     35.09 o 
   2   7   3       29.03       95.12     45.31 o 
   3   7   3      112.35      145.75     42.78 o 
   4   7   3      967.48     1123.13     98.85 o 
   5   7   3       69.13       36.45    108.03 o 
  -6   8   3      119.68      116.33     82.98 o 
  -5   8   3       33.07        0.00     76.15 o 
  -4   8   3      249.15      310.15     63.90 o 
  -3   8   3      656.43      687.54     58.51 o 
  -2   8   3     1721.03     2011.17     59.70 o 
  -1   8   3      439.47      460.91     38.64 o 
   0   8   3       21.40       27.39     22.43 o 
   1   8   3     1230.58     1135.05     54.25 o 
   2   8   3        1.88       49.87     49.87 o 
   3   8   3      220.50      218.48     72.07 o 
   4   8   3       64.29        8.00     85.97 o 
   5   8   3       42.54       18.13    100.02 o 
  -6   9   3       19.47        7.44     87.18 o 
  -5   9   3        2.97       37.28     76.92 o 
  -4   9   3      761.81      776.48     76.27 o 
  -3   9   3      256.61      317.77     56.39 o 
  -2   9   3        4.86       16.06     43.30 o 
  -1   9   3      442.33      496.21     43.77 o 
   0   9   3      166.74      175.30     25.18 o 
   1   9   3      330.85      360.79     46.85 o 
   2   9   3      521.90      443.71     60.20 o 
   3   9   3      944.19     1077.58     85.36 o 
   4   9   3       37.72       72.01     85.15 o 
   5   9   3       10.89       70.50     98.18 o 
  -6  10   3       85.03       20.33     86.01 o 
  -5  10   3        0.72       72.21     76.06 o 
  -4  10   3      377.58      286.26     73.93 o 
  -3  10   3     1197.05     1293.48     74.20 o 
  -2  10   3      276.76      219.20     47.72 o 
  -1  10   3       81.26      128.96     41.60 o 
   0  10   3       12.44       19.44     26.91 o 
   1  10   3      321.62      291.70     47.91 o 
   2  10   3      413.33      446.94     63.47 o 
   3  10   3     1118.95     1016.90     87.70 o 
   4  10   3      229.56      332.37     93.83 o 
   5  10   3        4.98       96.33     96.33 o 
  -6  11   3      122.98       25.52     82.63 o 
  -5  11   3       64.87       56.83     78.40 o 
  -4  11   3      490.34      396.48     78.80 o 
  -3  11   3      543.63      487.11     69.94 o 
  -2  11   3        0.45       12.81     50.09 o 
  -1  11   3      322.57      339.57     48.31 o 
   0  11   3      331.66      417.32     42.46 o 
   1  11   3      189.11      145.62     50.49 o 
   2  11   3       83.08      184.61     63.53 o 
   3  11   3      454.30      604.80     80.30 o 
   4  11   3       24.98      256.49     87.41 o 
   5  11   3        0.36       88.10     88.10 o 
  -6  12   3       40.06       45.32     81.91 o 
  -5  12   3      282.72      462.69     89.98 o 
  -4  12   3      799.64      909.36     85.27 o 
  -3  12   3      421.50      354.53     75.60 o 
  -2  12   3       62.78      129.85     56.74 o 
  -1  12   3     1361.04     1376.82     70.94 o 
   0  12   3      412.79      441.17     39.30 o 
   1  12   3       26.42       57.06     52.59 o 
   2  12   3        3.34       58.43     61.77 o 
   3  12   3        3.42       74.28     74.28 o 
   4  12   3       46.00      117.99     82.65 o 
  -6  13   3       46.56       83.84     83.84 o 
  -5  13   3      166.15      211.52     86.32 o 
  -4  13   3     1083.04     1079.19     93.35 o 
  -3  13   3      111.96       29.63     70.34 o 
  -2  13   3        0.98       28.65     59.06 o 
  -1  13   3      583.18      631.78     65.75 o 
   0  13   3       35.60       15.98     38.45 o 
   1  13   3       84.55      129.32     52.77 o 
   2  13   3      305.18      317.32     73.27 o 
   3  13   3       37.46       72.07     78.23 o 
   4  13   3       27.71       12.58     80.84 o 
  -5  14   3       28.88       58.94     83.52 o 
  -4  14   3      453.83      536.55     84.36 o 
  -3  14   3      178.14       64.96     76.48 o 
  -2  14   3     1362.30     1507.31     89.74 o 
  -1  14   3      551.51      676.36     66.58 o 
   0  14   3        8.71       13.39     40.81 o 
   1  14   3       85.40       81.97     63.05 o 
   2  14   3      102.94       17.27     68.82 o 
   3  14   3       21.62       85.97     78.50 o 
   4  14   3       14.47       43.12     75.24 o 
  -5  15   3       93.22       81.30     82.55 o 
  -4  15   3      429.83      320.60     88.38 o 
  -3  15   3      418.12      378.08     85.43 o 
  -2  15   3     1235.09     1218.89     92.09 o 
  -1  15   3       26.89       59.39     63.78 o 
   0  15   3        2.12       21.49     44.32 o 
   1  15   3       17.65       37.69     63.95 o 
   2  15   3        2.71       73.41     73.41 o 
   3  15   3       46.86       16.37     76.39 o 
  -5  16   3       70.03       82.52     82.52 o 
  -4  16   3      219.50       83.63     89.75 o 
  -3  16   3       54.16      165.06     77.79 o 
  -2  16   3        4.74       27.57     74.08 o 
  -1  16   3      557.06      526.86     80.21 o 
   0  16   3       51.08       98.14     59.67 o 
   1  16   3       54.29       16.41     65.86 o 
   2  16   3        3.86       28.36     73.14 o 
   3  16   3        4.76       72.87     72.87 o 
  -4  17   3      121.92      171.22     80.38 o 
  -3  17   3        2.84       89.20     77.25 o 
  -2  17   3        3.81       11.77     77.81 o 
  -1  17   3      259.93      302.12     77.67 o 
   0  17   3        7.11       94.54    115.89 o 
   1  17   3       36.72       59.51     66.20 o 
   2  17   3        2.13       65.78     69.86 o 
  -4  18   3      176.02       61.29     86.90 o 
  -3  18   3       25.68       44.44     80.43 o 
  -2  18   3      129.27       52.99     82.51 o 
  -1  18   3       62.85       29.99     77.74 o 
   0  18   3        6.57       28.16     49.50 o 
   1  18   3       18.67       60.38     63.12 o 
   2  18   3        3.12       77.93     62.52 o 
  -3  19   3       59.93      106.27     82.66 o 
  -2  19   3      258.62      276.38     79.46 o 
  -1  19   3      111.44       36.49     77.70 o 
   0  19   3       26.00      101.67     46.65 o 
   1  19   3        3.20       30.69     61.72 o 
  -2  20   3      115.46        2.30     80.05 o 
  -1  20   3       53.48       11.13     72.86 o 
   1 -21   4       11.93       10.17     82.95 o 
   2 -21   4       64.27       23.42     87.81 o 
  -1 -20   4       49.81       41.66     80.64 o 
   0 -20   4      416.11      318.96     62.71 o 
   1 -20   4        8.39       20.80     84.46 o 
   2 -20   4       11.87       80.00     84.36 o 
   3 -20   4        0.74        2.75     88.45 o 
  -2 -19   4        6.97      171.14     73.96 o 
  -1 -19   4       88.78      162.45     83.09 o 
   0 -19   4      391.56      314.55     63.57 o 
   1 -19   4       49.24       85.60     85.60 o 
   2 -19   4      166.81      201.88     86.64 o 
   3 -19   4        0.68       19.18     88.88 o 
   4 -19   4       42.74      107.30     93.01 o 
  -2 -18   4       10.91       32.17     81.13 o 
  -1 -18   4      305.13      244.82     86.53 o 
   0 -18   4      273.81      135.62     58.56 o 
   1 -18   4        7.92       17.55     78.40 o 
   2 -18   4      196.25      336.47     90.09 o 
   3 -18   4       25.53       37.98     88.24 o 
   4 -18   4       46.50      142.59     92.90 o 
  -3 -17   4       29.20       67.70     79.85 o 
  -2 -17   4        2.28       65.17     80.55 o 
  -1 -17   4      527.26      410.02     91.43 o 
   0 -17   4      273.58      244.46     54.92 o 
   1 -17   4       72.14        9.58     77.58 o 
   2 -17   4       30.33       42.04     80.52 o 
   3 -17   4       78.50       58.09     86.53 o 
   4 -17   4      211.48      267.57     96.61 o 
   5 -17   4       22.41       44.55     91.38 o 
  -3 -16   4        0.34       26.52     76.70 o 
  -2 -16   4       29.83      248.15     77.82 o 
  -1 -16   4      531.39      629.24     82.81 o 
   0 -16   4      273.46      250.47     72.12 o 
   1 -16   4       72.39       88.81     74.11 o 
   2 -16   4      431.67      293.97     83.77 o 
   3 -16   4       27.49       65.77     80.32 o 
   4 -16   4      102.47      147.54     91.95 o 
   5 -16   4        0.25       25.25     94.82 o 
  -4 -15   4       16.00        8.96     72.34 o 
  -3 -15   4        8.43        4.89     79.42 o 
  -2 -15   4      366.94      478.96     80.94 o 
  -1 -15   4      890.69      880.33     91.69 o 
   0 -15   4      304.10      352.28     64.68 o 
   1 -15   4        2.01      143.38     64.76 o 
   2 -15   4      396.50      471.13     76.21 o 
   3 -15   4        1.59       18.99     77.79 o 
   4 -15   4       94.87      153.42     87.46 o 
   5 -15   4       89.40       19.61     94.70 o 
  -4 -14   4       41.91        6.95     78.15 o 
  -3 -14   4        0.97        2.44     77.34 o 
  -2 -14   4      603.45      477.60     85.95 o 
  -1 -14   4     1642.81     1803.35     94.92 o 
   0 -14   4      288.17      299.79     44.46 o 
   1 -14   4       22.67       16.67     60.80 o 
   2 -14   4       15.99       15.89     68.01 o 
   3 -14   4       70.38      257.60     68.68 o 
   4 -14   4       14.84        7.66     81.47 o 
   5 -14   4      184.72      146.02     93.90 o 
   6 -14   4       52.06       75.10     88.09 o 
  -4 -13   4        6.08        6.99     77.57 o 
  -3 -13   4        1.01       67.73     72.52 o 
  -2 -13   4     2193.58     2106.33    102.25 o 
  -1 -13   4     1484.75     1359.47     80.23 o 
   0 -13   4      146.93      118.86     70.49 o 
   1 -13   4     1805.26     1723.08     79.07 o 
   2 -13   4     1561.02     1294.95     77.91 o 
   3 -13   4      311.91      454.09     76.49 o 
   4 -13   4        4.08      127.74     76.15 o 
   5 -13   4        3.15       53.51     88.02 o 
   6 -13   4       80.51       58.94     90.28 o 
  -5 -12   4       25.76      146.59     66.55 o 
  -4 -12   4        0.20       76.94     76.94 o 
  -3 -12   4      113.89      264.06     71.02 o 
  -2 -12   4      926.15      915.10     80.53 o 
  -1 -12   4     3611.65     3444.28    104.81 o 
   0 -12   4        1.17      113.18     38.88 o 
   1 -12   4     2488.95     2414.04     80.65 o 
   2 -12   4     1247.49     1303.11     71.18 o 
   3 -12   4       12.41       56.02     63.55 o 
   4 -12   4     1066.26     1043.27     92.85 o 
   5 -12   4        3.73       18.20     84.80 o 
   6 -12   4       61.81       84.38     82.36 o 
  -5 -11   4       28.99       73.64     73.64 o 
  -4 -11   4       14.78       79.44     79.44 o 
  -3 -11   4      564.23      580.00     78.14 o 
  -2 -11   4     1579.73     1821.61     80.69 o 
  -1 -11   4     2123.40     2454.53     78.09 o 
   0 -11   4       16.95       79.84     30.05 o 
   1 -11   4     1866.18     1712.78     68.40 o 
   2 -11   4     1171.03     1251.93     67.93 o 
   3 -11   4      391.92      449.84     65.48 o 
   4 -11   4     1253.54     1291.85     88.36 o 
   5 -11   4       49.93        2.62     80.93 o 
   6 -11   4       24.53       79.43     80.95 o 
  -5 -10   4        2.57       66.74     70.59 o 
  -4 -10   4       13.01       46.84     67.66 o 
  -3 -10   4      792.45      677.01     78.00 o 
  -2 -10   4     1717.33     1680.08     79.59 o 
  -1 -10   4       83.80       19.02     47.38 o 
   0 -10   4       13.75       17.68     27.07 o 
   1 -10   4     1661.05     1548.51     60.46 o 
   2 -10   4      448.13      637.05     52.33 o 
   3 -10   4      262.17      219.32     58.97 o 
   4 -10   4      131.24       75.94     70.33 o 
   5 -10   4        1.35       21.09     74.98 o 
   6 -10   4       22.84       68.39     81.22 o 
  -5  -9   4       12.64       82.53     74.68 o 
  -4  -9   4        0.39       62.41     66.33 o 
  -3  -9   4       45.91       37.67     60.69 o 
  -2  -9   4     1735.43     1742.05     75.00 o 
  -1  -9   4       43.96       41.74     41.74 o 
   0  -9   4      624.53      690.20     35.29 o 
   1  -9   4     6005.77     6419.80     89.80 o 
   2  -9   4      280.32      262.72     43.64 o 
   3  -9   4      962.54     1112.56     63.52 o 
   4  -9   4      212.47      215.39     61.95 o 
   5  -9   4      247.22      148.18     75.06 o 
   6  -9   4       60.70      123.72     72.05 o 
  -6  -8   4        2.24       26.05     70.63 o 
  -5  -8   4        0.70       28.91     73.40 o 
  -4  -8   4       19.48      128.33     68.14 o 
  -3  -8   4      622.58      652.81     66.09 o 
  -2  -8   4     4128.86     4266.36     89.46 o 
  -1  -8   4     1044.42      959.83     52.74 o 
   0  -8   4      428.72      487.96     32.04 o 
   1  -8   4     8328.32     8673.88     95.20 o 
   2  -8   4     9367.92     9675.61    111.40 o 
   3  -8   4      352.62      385.57     48.40 o 
   4  -8   4       70.99        3.57     56.33 o 
   5  -8   4        6.20       65.41     65.41 o 
   6  -8   4       48.26       74.76     68.91 o 
  -6  -7   4        0.36       37.09     68.53 o 
  -5  -7   4       26.94       39.42     76.83 o 
  -4  -7   4        1.87      150.36     60.43 o 
  -3  -7   4      599.33      664.98     62.09 o 
  -2  -7   4     2970.73     2993.43     74.69 o 
  -1  -7   4     1488.60     1791.51     55.29 o 
   0  -7   4     3826.83     3919.72     45.19 o 
   1  -7   4     3351.62     3601.79     62.07 o 
   2  -7   4     7282.78     7661.51     93.77 o 
   3  -7   4      598.97      481.28     47.44 o 
   4  -7   4      731.67      684.58     60.36 o 
   5  -7   4      153.98      181.53     60.19 o 
   6  -7   4       77.19      141.90     63.24 o 
  -6  -6   4        0.17       22.97     69.32 o 
  -5  -6   4        2.08       68.05     68.05 o 
  -4  -6   4       18.38       37.69     61.56 o 
  -3  -6   4      776.32      742.43     62.79 o 
  -2  -6   4     2043.15     2071.36     63.46 o 
  -1  -6   4      961.14      847.73     42.40 o 
   0  -6   4     5076.88     5690.87    101.70 o 
   1  -6   4     1646.10     1716.53     43.59 o 
   2  -6   4      683.98      877.51     44.30 o 
   3  -6   4       10.53       29.34     37.30 o 
   4  -6   4      689.37      541.45     55.63 o 
   5  -6   4       70.11       25.22     57.47 o 
   6  -6   4       11.92       67.41     67.41 o 
  -6  -5   4       21.42      145.25     67.52 o 
  -5  -5   4       21.03        6.32     68.52 o 
  -4  -5   4      443.42      512.98     62.79 o 
  -3  -5   4     4529.08     5106.24    102.02 o 
  -2  -5   4      942.19      837.80     47.86 o 
  -1  -5   4     3483.47     3295.10     60.03 o 
   0  -5   4     9077.89     8912.33     66.83 o 
   1  -5   4    26515.05    26549.60    134.61 o 
   2  -5   4       10.00        0.73     25.09 o 
   3  -5   4      497.10      532.91     41.29 o 
   4  -5   4      806.77      834.73     57.30 o 
   5  -5   4        2.05       45.50     60.93 o 
   6  -5   4        0.48       76.74     76.74 o 
  -6  -4   4        4.11       96.82     67.47 o 
  -5  -4   4       13.40       68.85     68.85 o 
  -4  -4   4      173.53      136.64     60.12 o 
  -3  -4   4      832.46      730.16     55.82 o 
  -2  -4   4     9008.47     9256.52    102.33 o 
  -1  -4   4     1634.49     1628.66     41.97 o 
   0  -4   4     4833.91     5805.46     73.38 o 
   1  -4   4    13242.55    14407.13     92.24 o 
   2  -4   4       22.31       53.81     21.38 o 
   3  -4   4     1631.97     1790.09     57.58 o 
   4  -4   4      412.51      382.85     58.57 o 
   5  -4   4       95.57      130.00     68.68 o 
   6  -4   4        0.66       91.57     75.79 o 
  -6  -3   4       10.76      100.51     68.12 o 
  -5  -3   4        3.54       25.90     60.85 o 
  -4  -3   4      400.97      321.70     62.16 o 
  -3  -3   4      151.56      182.15     38.72 o 
  -2  -3   4     8328.57     8149.63     91.45 o 
  -1  -3   4     7847.45     7319.31     72.92 o 
   0  -3   4     2620.90     2673.41     30.72 o 
   1  -3   4    14154.16    14425.81     88.21 o 
   2  -3   4      209.69      203.57     27.54 o 
   3  -3   4     2334.36     2210.90     68.29 o 
   4  -3   4      196.26      204.50     54.71 o 
   5  -3   4        1.77       21.87     64.27 o 
   6  -3   4       43.86       47.19     82.89 o 
  -6  -2   4       30.36        4.07     65.28 o 
  -5  -2   4       60.09       93.02     62.10 o 
  -4  -2   4      991.51     1062.27     67.00 o 
  -3  -2   4      814.11      815.74     49.65 o 
  -2  -2   4        8.04       31.25     28.04 o 
  -1  -2   4      894.54      806.23     25.68 o 
   0  -2   4    32216.45    31230.17   1093.54 o 
   1  -2   4     9635.54    10579.46     78.99 o 
   2  -2   4        0.33        5.39     26.38 o 
   3  -2   4      376.06      325.57     47.66 o 
   4  -2   4      680.58      565.43     66.15 o 
   5  -2   4       16.02       92.24     71.59 o 
   6  -2   4        2.76       47.69     81.64 o 
  -6  -1   4       18.75       87.66     66.82 o 
  -5  -1   4        5.77       35.68     58.40 o 
  -4  -1   4      447.70      388.72     56.53 o 
  -3  -1   4      916.73      892.32     51.29 o 
  -2  -1   4       50.58       97.97     25.36 o 
  -1  -1   4       52.59       32.45     19.33 o 
   0  -1   4     3142.99     3057.80     24.44 o 
   1  -1   4     1065.41     1148.46     37.95 o 
   2  -1   4      760.21      649.51     38.36 o 
   3  -1   4     2493.15     2425.80     70.73 o 
   4  -1   4     1000.80     1108.89     71.77 o 
   5  -1   4       13.51       77.46     77.46 o 
   6  -1   4       25.59       56.01     90.82 o 
  -7   0   4       23.63       68.33     61.48 o 
  -6   0   4       49.50       22.04     70.40 o 
  -5   0   4      237.23      227.24     64.00 o 
  -4   0   4       50.38      132.64     43.05 o 
  -3   0   4     4029.39     3823.76     74.08 o 
  -2   0   4      741.13      626.80     36.00 o 
  -1   0   4      169.71      192.55     30.37 o 
   0   0   4    14667.28    15921.37    507.65 o 
   1   0   4      683.09      811.84     30.67 o 
   2   0   4      171.64      216.31     31.46 o 
   3   0   4      448.22      458.97     50.21 o 
   4   0   4       77.49       13.90     61.37 o 
   5   0   4      132.32      117.75     85.25 o 
   6   0   4        1.26      101.42     96.84 o 
  -7   1   4       16.61        5.35     62.48 o 
  -6   1   4       38.32       42.82     68.64 o 
  -5   1   4       65.05       90.08     56.84 o 
  -4   1   4        7.22       40.63     45.15 o 
  -3   1   4      543.72      616.46     46.38 o 
  -2   1   4       30.20       14.92     29.06 o 
  -1   1   4    11956.82    11620.11     93.44 o 
   0   1   4    17931.72    19141.92     85.10 o 
   1   1   4     3083.18     3233.47     51.58 o 
   2   1   4      246.17      317.12     33.86 o 
   3   1   4     1060.65      853.79     55.55 o 
   4   1   4      297.91      338.47     69.57 o 
   5   1   4        0.72       32.94     86.63 o 
   6   1   4       98.67      281.69    102.91 o 
  -7   2   4        1.23       19.14     56.79 o 
  -6   2   4        2.15       17.32     62.49 o 
  -5   2   4       24.70      174.24     58.64 o 
  -4   2   4       47.12       64.26     53.25 o 
  -3   2   4      110.05       97.94     41.28 o 
  -2   2   4      343.17      345.05     32.33 o 
  -1   2   4    13954.61    14570.68     97.15 o 
   0   2   4    55351.07    50677.39   1092.92 o 
   1   2   4       43.41       64.95     23.67 o 
   2   2   4     1030.26      874.01     44.18 o 
   3   2   4     3767.42     3555.71     94.22 o 
   4   2   4      104.16       82.38     72.83 o 
   5   2   4       39.75      152.65     89.86 o 
   6   2   4       21.56      108.91    103.35 o 
  -7   3   4      128.73      123.29     58.64 o 
  -6   3   4        0.37       65.79     73.30 o 
  -5   3   4       50.54      145.08     65.45 o 
  -4   3   4      274.07      227.16     49.86 o 
  -3   3   4      124.58      136.81     34.80 o 
  -2   3   4        1.46       25.54     23.56 o 
  -1   3   4     6926.46     7591.38     71.12 o 
   0   3   4    13996.22    14000.60     72.29 o 
   1   3   4       34.32       51.03     24.78 o 
   2   3   4     1894.33     1641.03     57.63 o 
   3   3   4     2620.68     2380.48     84.21 o 
   4   3   4      257.48      274.69     82.69 o 
   5   3   4      124.06       22.94     98.93 o 
   6   3   4       18.21       67.24    108.35 o 
  -7   4   4       16.22       63.07     72.62 o 
  -6   4   4       12.64       73.27     74.20 o 
  -5   4   4        0.59       29.28     57.97 o 
  -4   4   4       45.42       47.78     44.51 o 
  -3   4   4        1.63        3.43     32.23 o 
  -2   4   4      123.15      160.16     29.53 o 
  -1   4   4    16859.12    17356.37    110.61 o 
   0   4   4     5377.10     5777.79    112.51 o 
   1   4   4     1015.92      994.44     41.80 o 
   2   4   4     5665.18     5820.57     91.22 o 
   3   4   4      922.66      828.98     69.17 o 
   4   4   4      404.66      415.02     83.57 o 
   5   4   4       38.56       98.45     98.45 o 
   6   4   4       11.90        0.00    103.36 o 
  -7   5   4        1.77       41.62     62.22 o 
  -6   5   4        6.04       27.10     59.16 o 
  -5   5   4       79.57       28.56     56.13 o 
  -4   5   4      189.33      178.78     49.40 o 
  -3   5   4       29.20       39.32     35.87 o 
  -2   5   4     1806.52     1779.56     48.76 o 
  -1   5   4     6581.77     7173.85     77.45 o 
   0   5   4     1609.72     1778.22     30.73 o 
   1   5   4      216.72      204.47     33.60 o 
   2   5   4      882.44      948.76     53.97 o 
   3   5   4      909.96      993.90     71.60 o 
   4   5   4      149.40      173.10     73.34 o 
   5   5   4        6.98       62.13     98.66 o 
   6   5   4        3.68       67.69    102.68 o 
  -7   6   4        4.48       25.25     56.40 o 
  -6   6   4       52.08       29.81     64.24 o 
  -5   6   4       30.12       13.16     59.36 o 
  -4   6   4       23.42       45.89     51.08 o 
  -3   6   4        1.86       47.83     39.59 o 
  -2   6   4       97.87       55.84     32.68 o 
  -1   6   4     8586.07     9163.48     92.53 o 
   0   6   4     3722.49     4098.51     44.64 o 
   1   6   4      379.89      365.72     35.79 o 
   2   6   4     5835.06     6300.31    106.51 o 
   3   6   4      830.23      804.65     75.99 o 
   4   6   4       20.41        5.10     81.02 o 
   5   6   4       27.20       26.59     96.83 o 
   6   6   4        3.99      107.04     95.98 o 
  -7   7   4       17.11        1.88     59.03 o 
  -6   7   4        8.43       67.34     67.34 o 
  -5   7   4      441.80      459.76     72.79 o 
  -4   7   4      135.60       61.57     56.44 o 
  -3   7   4      429.03      415.53     46.40 o 
  -2   7   4      629.74      691.28     45.61 o 
  -1   7   4      145.99      205.12     31.94 o 
   0   7   4     1155.03     1206.08     34.12 o 
   1   7   4     3712.32     3701.76     74.70 o 
   2   7   4     1871.98     1703.97     73.90 o 
   3   7   4     3460.44     4015.10    111.35 o 
   4   7   4        9.40       58.30     77.84 o 
   5   7   4       49.23      131.87     95.93 o 
  -6   8   4        0.71       37.19     75.88 o 
  -5   8   4       35.44       10.78     69.50 o 
  -4   8   4       57.71       18.46     57.70 o 
  -3   8   4      222.11      278.24     50.80 o 
  -2   8   4      319.90      419.47     45.89 o 
  -1   8   4      732.12      800.47     43.13 o 
   0   8   4       56.69       38.53     45.55 o 
   1   8   4      261.25      282.02     44.68 o 
   2   8   4     2153.18     2441.06     81.31 o 
   3   8   4     1275.48     1452.77     91.40 o 
   4   8   4       99.88        5.12     85.14 o 
   5   8   4       66.82       66.18    101.48 o 
  -6   9   4       22.01       38.83     77.67 o 
  -5   9   4      192.60      212.19     74.56 o 
  -4   9   4       97.76      138.48     62.70 o 
  -3   9   4       21.63       67.61     48.88 o 
  -2   9   4       45.66       29.70     42.71 o 
  -1   9   4       20.81       16.82     38.24 o 
   0   9   4      548.12      505.32     30.79 o 
   1   9   4      422.10      407.02     50.20 o 
   2   9   4      753.40      812.63     69.00 o 
   3   9   4       36.67       75.50     71.52 o 
   4   9   4       19.10       15.64     81.30 o 
   5   9   4       59.83        5.47     94.28 o 
  -6  10   4       49.90       81.85     81.85 o 
  -5  10   4      210.00      317.15     76.56 o 
  -4  10   4       23.48      132.06     62.14 o 
  -3  10   4       41.31        5.32     56.10 o 
  -2  10   4       84.80       53.38     47.67 o 
  -1  10   4      541.93      543.10     51.36 o 
   0  10   4        0.46       27.21     28.91 o 
   1  10   4     1765.69     1953.07     73.52 o 
   2  10   4     1122.89     1234.86     77.67 o 
   3  10   4       42.47       74.51     74.51 o 
   4  10   4       89.42      104.78     90.52 o 
   5  10   4       48.95      158.71     88.23 o 
  -6  11   4       46.99      114.71     77.37 o 
  -5  11   4      117.03      138.79     79.92 o 
  -4  11   4       10.62       67.07     70.36 o 
  -3  11   4       37.61       56.03     61.08 o 
  -2  11   4       85.02       34.20     54.62 o 
  -1  11   4     1157.69     1316.76     64.37 o 
   0  11   4       57.81       37.70     46.50 o 
   1  11   4     1285.03     1217.08     70.17 o 
   2  11   4      799.47      976.42     75.28 o 
   3  11   4       53.90        2.29     75.50 o 
   4  11   4      108.80       44.19     87.01 o 
  -6  12   4       85.30       29.75     84.27 o 
  -5  12   4        8.91       79.56     79.29 o 
  -4  12   4        1.50       72.94     72.94 o 
  -3  12   4      365.20      361.65     72.27 o 
  -2  12   4      209.44      271.45     61.44 o 
  -1  12   4       36.15       48.91     52.77 o 
   0  12   4       82.01       94.65     35.60 o 
   1  12   4      560.52      646.92     64.79 o 
   2  12   4      532.98      569.63     72.47 o 
   3  12   4        0.64       42.41     77.44 o 
   4  12   4       83.04      101.45     85.59 o 
  -6  13   4      127.35       68.21     84.53 o 
  -5  13   4       56.79        7.54     84.02 o 
  -4  13   4       31.69       40.05     78.37 o 
  -3  13   4        1.24       34.11     69.69 o 
  -2  13   4        4.11       36.59     61.63 o 
  -1  13   4       57.70       98.10     58.59 o 
   0  13   4       83.57       91.50     41.03 o 
   1  13   4      184.98      165.55     60.71 o 
   2  13   4      415.73      453.44     75.66 o 
   3  13   4        2.37       75.94     75.94 o 
   4  13   4       56.10      167.80     80.25 o 
  -5  14   4       74.50      194.29     81.17 o 
  -4  14   4      101.98      172.62     80.52 o 
  -3  14   4      114.22       17.96     74.43 o 
  -2  14   4       26.62       66.83     66.83 o 
  -1  14   4       55.25       19.22     63.96 o 
   0  14   4       67.43       76.21     44.20 o 
   1  14   4      553.96      484.95     73.60 o 
   2  14   4       32.19       51.56     71.09 o 
   3  14   4       47.42      207.51     74.34 o 
  -5  15   4      126.92       92.43     80.26 o 
  -4  15   4       69.20       96.82     82.41 o 
  -3  15   4      148.17       56.21     79.64 o 
  -2  15   4      110.57       67.61     74.62 o 
  -1  15   4       59.74       72.14     67.27 o 
   0  15   4       46.96       73.88     43.22 o 
   1  15   4      125.72       67.80     67.80 o 
   2  15   4       26.27       71.64     71.64 o 
   3  15   4       40.05       74.53     72.59 o 
  -5  16   4       49.76       46.30     84.92 o 
  -4  16   4       23.01      129.90     76.18 o 
  -3  16   4      119.92       67.47     81.06 o 
  -2  16   4       82.76       27.52     72.73 o 
  -1  16   4        7.50      147.67     65.69 o 
   0  16   4       11.30       68.44     67.93 o 
   1  16   4      166.55      148.24     67.04 o 
   2  16   4       14.61       57.95     69.83 o 
   3  16   4       27.14       44.69     65.69 o 
  -4  17   4       73.39       84.17     80.55 o 
  -3  17   4      148.70        9.81     81.57 o 
  -2  17   4      100.32      174.09     75.31 o 
  -1  17   4       15.52       75.78     75.78 o 
   0  17   4       43.23        2.75     72.99 o 
   1  17   4      207.50      121.68     68.67 o 
   2  17   4        7.55       34.98     67.44 o 
  -4  18   4       19.41       71.92     79.41 o 
  -3  18   4      154.26       14.66     81.73 o 
  -2  18   4       22.63        4.65     77.14 o 
  -1  18   4       82.48       84.29     76.94 o 
   0  18   4       43.17       29.20     49.44 o 
   1  18   4        7.15       66.76     66.76 o 
  -3  19   4      143.68       23.62     80.05 o 
  -2  19   4        5.03       37.36     69.75 o 
  -1  19   4       24.93       78.75     72.00 o 
   0  19   4       16.94       30.32     46.28 o 
  -2  20   4       17.90       87.25     71.36 o 
  -1  20   4        0.03        0.33     66.22 o 
   1 -21   5       44.84       20.11     82.68 o 
   2 -21   5       52.29      216.74     78.92 o 
  -1 -20   5       42.36       41.64     79.49 o 
   0 -20   5        0.65       13.07     57.33 o 
   1 -20   5       80.89       86.89     83.14 o 
   2 -20   5        2.24       23.48     84.06 o 
   3 -20   5       78.21      168.85     88.20 o 
  -2 -19   5       66.60       42.84     79.86 o 
  -1 -19   5       51.15       20.12     81.46 o 
   0 -19   5        1.83       94.50     57.28 o 
   1 -19   5        1.90       30.46     84.45 o 
   2 -19   5       45.52       39.11     88.20 o 
   3 -19   5      106.42       82.91     87.11 o 
   4 -19   5       34.00       16.00     82.16 o 
  -2 -18   5      116.68       98.83     82.27 o 
  -1 -18   5       20.45      157.63     82.31 o 
   0 -18   5       27.85       28.23     57.55 o 
   1 -18   5      108.81      202.10     83.47 o 
   2 -18   5      112.94      117.12     82.96 o 
   3 -18   5        0.98       15.86     86.49 o 
   4 -18   5      111.45      211.61     86.88 o 
  -3 -17   5       80.47       25.61     78.36 o 
  -2 -17   5      452.24      407.45     87.94 o 
  -1 -17   5       12.89       87.22     75.61 o 
   0 -17   5        9.68       52.88     52.88 o 
   1 -17   5        0.26       91.43     75.67 o 
   2 -17   5      125.93      285.05     73.72 o 
   3 -17   5        0.24        5.20     81.68 o 
   4 -17   5      102.09      186.65     89.47 o 
   5 -17   5       93.90       58.83     89.10 o 
  -3 -16   5      237.86      201.81     82.30 o 
  -2 -16   5      373.64      130.91     85.34 o 
  -1 -16   5       29.20       52.61     75.25 o 
   0 -16   5      533.90      590.27     55.25 o 
   1 -16   5        2.02       37.45     67.93 o 
   2 -16   5       58.96       94.26     71.88 o 
   3 -16   5       16.88       80.03     80.03 o 
   4 -16   5      174.43       92.86     92.29 o 
   5 -16   5      474.25      484.67     98.42 o 
  -4 -15   5       70.91       75.13     75.13 o 
  -3 -15   5      279.77      290.06     82.51 o 
  -2 -15   5      141.80      213.19     74.61 o 
  -1 -15   5      303.76      514.26     72.22 o 
   0 -15   5      694.09      643.17     61.42 o 
   1 -15   5      692.14      706.97     76.22 o 
   2 -15   5      360.69      355.87     74.25 o 
   3 -15   5       16.80       18.82     69.90 o 
   4 -15   5      229.66      154.52     87.80 o 
   5 -15   5      276.80      286.13     97.88 o 
  -4 -14   5       50.26       93.74     73.87 o 
  -3 -14   5      437.61      403.16     82.15 o 
  -2 -14   5      258.82      217.53     77.93 o 
  -1 -14   5      214.44      232.52     70.10 o 
   0 -14   5      136.96      184.99     73.16 o 
   1 -14   5      172.51      186.04     62.49 o 
   2 -14   5       37.50       41.55     66.01 o 
   3 -14   5       16.97       15.56     71.26 o 
   4 -14   5      165.29       99.03     83.31 o 
   5 -14   5       10.58      130.22     83.59 o 
  -4 -13   5      117.90      104.24     76.69 o 
  -3 -13   5      404.25      547.15     77.20 o 
  -2 -13   5      327.03      252.35     73.57 o 
  -1 -13   5       38.46      124.91     59.08 o 
   0 -13   5      150.65      307.29     76.81 o 
   1 -13   5      215.18      206.08     56.68 o 
   2 -13   5       60.83      108.89     57.81 o 
   3 -13   5      122.17      201.47     71.23 o 
   4 -13   5      763.07      956.18     87.49 o 
   5 -13   5       43.46       23.27     82.13 o 
   6 -13   5       12.73       35.76     82.10 o 
  -5 -12   5       21.65       19.08     72.01 o 
  -4 -12   5      179.81      344.10     74.89 o 
  -3 -12   5      417.67      404.91     76.37 o 
  -2 -12   5      301.24      225.67     69.03 o 
  -1 -12   5      314.95      309.25     63.93 o 
   0 -12   5     2264.01     2236.20    181.00 o 
   1 -12   5       23.51       76.24     48.85 o 
   2 -12   5      175.89      252.07     55.59 o 
   3 -12   5       14.87       47.80     63.73 o 
   4 -12   5      105.11      287.78     74.39 o 
   5 -12   5       73.31       32.65     85.03 o 
   6 -12   5        3.39       85.64     83.01 o 
  -5 -11   5        5.51       71.57     69.66 o 
  -4 -11   5      338.95      233.96     81.15 o 
  -3 -11   5      740.08      818.21     83.23 o 
  -2 -11   5       45.16       60.99     60.99 o 
  -1 -11   5      325.57      315.62     56.97 o 
   0 -11   5     2152.62     2170.86     51.00 o 
   1 -11   5       25.54       32.84     43.41 o 
   2 -11   5       30.06        7.66     46.80 o 
   3 -11   5     1429.21     1665.85     82.00 o 
   4 -11   5      169.78      134.44     69.42 o 
   5 -11   5        2.51       67.07     80.77 o 
   6 -11   5        3.13        9.81     81.57 o 
  -5 -10   5       19.73      101.17     70.29 o 
  -4 -10   5      453.42      468.31     79.49 o 
  -3 -10   5     1447.37     1575.97     86.08 o 
  -2 -10   5       82.05       10.35     55.72 o 
  -1 -10   5      716.28      752.44     58.20 o 
   0 -10   5     2098.26     2320.16     49.05 o 
   1 -10   5      236.06      228.50     41.74 o 
   2 -10   5        4.49       41.56     41.56 o 
   3 -10   5      911.10      971.65     68.18 o 
   4 -10   5       10.17        2.01     63.14 o 
   5 -10   5       66.64       31.77     76.43 o 
   6 -10   5        7.02       68.25     75.54 o 
  -5  -9   5       62.30      174.18     72.54 o 
  -4  -9   5      274.28      356.14     76.15 o 
  -3  -9   5      313.46      443.81     64.46 o 
  -2  -9   5        3.70       48.86     48.86 o 
  -1  -9   5     2721.24     2565.36     75.48 o 
   0  -9   5     1522.13     1740.18     54.24 o 
   1  -9   5      373.37      441.78     40.72 o 
   2  -9   5      773.79      751.91     50.40 o 
   3  -9   5      330.60      327.79     54.26 o 
   4  -9   5       28.54       73.22     57.08 o 
   5  -9   5       68.37      174.64     68.64 o 
   6  -9   5      115.79      109.63     75.52 o 
  -6  -8   5        3.47       35.56     66.79 o 
  -5  -8   5      345.57      367.08     79.36 o 
  -4  -8   5      619.20      682.28     77.74 o 
  -3  -8   5       90.84       73.69     60.33 o 
  -2  -8   5      124.50      154.41     45.63 o 
  -1  -8   5     5415.51     6008.89     95.85 o 
   0  -8   5     1288.33     1364.74     35.78 o 
   1  -8   5       13.25       13.60      3.43 o 
   2  -8   5     1157.77     1123.18     53.08 o 
   3  -8   5        7.01       86.91     43.06 o 
   4  -8   5       32.39      131.90     52.33 o 
   5  -8   5       28.76        4.06     64.58 o 
   6  -8   5       51.02        4.26     70.48 o 
  -6  -7   5        1.03       42.50     68.54 o 
  -5  -7   5      409.77      443.08     80.26 o 
  -4  -7   5     2331.71     2653.06    102.40 o 
  -3  -7   5      552.53      501.47     60.79 o 
  -2  -7   5      187.37      173.10     45.15 o 
  -1  -7   5     7946.26     8721.08    101.99 o 
   0  -7   5     2031.83     2414.16     38.14 o 
   1  -7   5     1351.26     1203.33     43.10 o 
   2  -7   5      659.72      576.26     41.41 o 
   3  -7   5       53.14      114.31     39.12 o 
   4  -7   5      149.26      181.26     49.90 o 
   5  -7   5       13.30        3.70     58.09 o 
   6  -7   5       54.10       64.76     67.50 o 
  -6  -6   5       15.69       16.43     66.14 o 
  -5  -6   5      276.23      233.98     72.64 o 
  -4  -6   5      153.84      177.99     64.44 o 
  -3  -6   5     2051.38     2289.35     82.43 o 
  -2  -6   5     8228.06     8406.09    109.50 o 
  -1  -6   5     1644.65     1809.95     50.20 o 
   0  -6   5     2287.38     2378.76     39.93 o 
   1  -6   5     1445.38     1414.75     40.52 o 
   2  -6   5     1009.04      875.44     43.05 o 
   3  -6   5       36.75        6.88     36.08 o 
   4  -6   5      202.48      212.44     48.65 o 
   5  -6   5        6.61       11.45     58.57 o 
   6  -6   5      147.62       72.43     72.69 o 
  -6  -5   5       16.75       30.92     69.32 o 
  -5  -5   5      273.38      376.57     71.23 o 
  -4  -5   5      641.77      546.11     68.41 o 
  -3  -5   5       28.00       25.86     47.89 o 
  -2  -5   5     5492.31     6216.42     91.06 o 
  -1  -5   5     3705.55     3842.74     64.07 o 
   0  -5   5     2397.83     2370.58     44.31 o 
   1  -5   5      552.00      557.61     29.73 o 
   2  -5   5      381.05      371.02     31.98 o 
   3  -5   5       63.34       30.76     33.65 o 
   4  -5   5      835.44      694.23     59.79 o 
   5  -5   5      108.33      127.55     67.77 o 
   6  -5   5       86.76       94.15     78.13 o 
  -6  -4   5       40.66        4.05     69.59 o 
  -5  -4   5      173.70      198.27     69.90 o 
  -4  -4   5      197.15      174.75     62.20 o 
  -3  -4   5      192.84      217.17     45.70 o 
  -2  -4   5     1298.75     1355.78     55.55 o 
  -1  -4   5    16969.98    16376.03    114.39 o 
   0  -4   5      991.08     1038.68     23.40 o 
   1  -4   5      454.87      489.51     29.04 o 
   2  -4   5       68.77       50.69     25.95 o 
   3  -4   5      107.47      148.38     37.82 o 
   4  -4   5      120.33      230.22     50.17 o 
   5  -4   5      101.59      180.48     67.52 o 
   6  -4   5        1.40       63.37     75.51 o 
  -6  -3   5       45.85      111.86     64.48 o 
  -5  -3   5       28.88       54.63     64.77 o 
  -4  -3   5      305.52      335.73     58.29 o 
  -3  -3   5       81.63      110.02     40.69 o 
  -2  -3   5     8526.90     8222.32     92.70 o 
  -1  -3   5     9320.48     8943.74     81.08 o 
   0  -3   5      295.87      304.71     15.15 o 
   1  -3   5     1669.60     1447.05     38.88 o 
   2  -3   5     5708.79     5763.00     75.14 o 
   3  -3   5        6.60       39.45     39.45 o 
   4  -3   5       32.34       32.53     49.47 o 
   5  -3   5       51.07       66.11     68.08 o 
   6  -3   5        3.48       43.63     77.00 o 
  -6  -2   5       70.60       48.20     66.31 o 
  -5  -2   5      167.35      157.00     67.51 o 
  -4  -2   5      922.70      965.89     62.29 o 
  -3  -2   5      195.61      214.06     42.49 o 
  -2  -2   5     3365.43     3482.26     60.51 o 
  -1  -2   5    16895.52    14406.49     98.88 o 
   0  -2   5      444.20      477.89     17.93 o 
   1  -2   5      156.14      195.88     22.48 o 
   2  -2   5      908.46      856.84     40.94 o 
   3  -2   5      197.20      176.31     43.17 o 
   4  -2   5      141.15      110.52     53.92 o 
   5  -2   5       20.59       84.67     65.54 o 
   6  -2   5       98.51      108.55     83.65 o 
  -6  -1   5        3.55       11.78     66.49 o 
  -5  -1   5      273.23      369.66     67.09 o 
  -4  -1   5      531.68      527.25     54.99 o 
  -3  -1   5      319.24      363.14     41.39 o 
  -2  -1   5    10812.49    11641.74    104.26 o 
  -1  -1   5    15066.10    13834.54    100.75 o 
   0  -1   5     1027.68     1214.69     49.64 o 
   1  -1   5     9680.65     8766.60     84.16 o 
   2  -1   5     4890.12     4587.32     73.84 o 
   3  -1   5      165.90      183.70     41.45 o 
   4  -1   5      140.01      170.26     56.86 o 
   5  -1   5       32.50      114.13     70.29 o 
   6  -1   5      163.12       11.10     87.41 o 
  -7   0   5       13.91       27.55     59.61 o 
  -6   0   5       19.43        9.72     65.24 o 
  -5   0   5      101.57        1.76     61.03 o 
  -4   0   5        1.39      134.39     45.69 o 
  -3   0   5     1248.95     1173.66     53.93 o 
  -2   0   5     3302.00     3414.55     65.61 o 
  -1   0   5    12623.22    12802.67    103.79 o 
   0   0   5       36.63      398.58    221.37 o 
   1   0   5     2614.70     3052.56     52.80 o 
   2   0   5     6639.01     6327.03     86.44 o 
   3   0   5      265.01      185.92     45.84 o 
   4   0   5      161.55      199.82     60.53 o 
   5   0   5       15.86        2.61     74.86 o 
   6   0   5       16.85      114.12     90.35 o 
  -7   1   5       10.06       56.20     56.04 o 
  -6   1   5       76.53       81.87     65.98 o 
  -5   1   5      191.92      282.63     59.68 o 
  -4   1   5       44.03       31.21     52.41 o 
  -3   1   5      136.70      174.21     42.84 o 
  -2   1   5     6246.70     5685.55     85.80 o 
  -1   1   5      351.09      429.70     30.93 o 
   0   1   5       35.93       46.55     12.99 o 
   1   1   5     6184.58     6256.02     72.84 o 
   2   1   5     2917.00     2859.81     63.60 o 
   3   1   5       11.88       26.07     44.92 o 
   4   1   5       51.74       56.38     62.65 o 
   5   1   5       42.08      127.33     80.45 o 
   6   1   5       52.62      149.17     94.65 o 
  -7   2   5        9.15       54.72     56.45 o 
  -6   2   5       33.99      100.90     65.43 o 
  -5   2   5       38.67        8.49     68.18 o 
  -4   2   5      194.12      188.75     59.05 o 
  -3   2   5     3486.26     3264.95     82.17 o 
  -2   2   5     3787.60     3715.25     66.19 o 
  -1   2   5     1874.84     1810.59     56.67 o 
   0   2   5     3014.50     2793.51     38.17 o 
   1   2   5     3320.34     3847.53     58.96 o 
   2   2   5     1782.85     1732.60     58.98 o 
   3   2   5      198.31      140.51     49.04 o 
   4   2   5       47.70       70.21     70.21 o 
   5   2   5      128.16       91.18     87.82 o 
   6   2   5        1.08       38.65     99.61 o 
  -7   3   5        1.38       64.19     64.19 o 
  -6   3   5        1.00       77.38     77.38 o 
  -5   3   5      190.93      150.10     71.54 o 
  -4   3   5       52.74      127.27     49.24 o 
  -3   3   5      795.42      684.55     49.84 o 
  -2   3   5     2491.70     2509.93     54.79 o 
  -1   3   5       48.73       49.01     22.77 o 
   0   3   5     1360.31     1529.02     26.96 o 
   1   3   5     8628.59     8844.25     90.06 o 
   2   3   5       20.83       13.78     37.45 o 
   3   3   5       79.45       19.44     51.33 o 
   4   3   5      612.29      777.73     78.72 o 
   5   3   5       89.53       66.11     87.47 o 
   6   3   5       22.88      124.83     95.22 o 
  -7   4   5        2.05       69.10     69.10 o 
  -6   4   5        7.58       10.51     72.99 o 
  -5   4   5       13.28       59.47     59.47 o 
  -4   4   5       89.81       52.73     46.15 o 
  -3   4   5     1225.84     1085.62     52.68 o 
  -2   4   5     5552.19     5652.56     77.45 o 
  -1   4   5      425.91      433.94     31.03 o 
   0   4   5      666.68      686.01     55.48 o 
   1   4   5     5985.59     6866.06     83.95 o 
   2   4   5       17.89        8.66     39.72 o 
   3   4   5       29.65       79.83     52.05 o 
   4   4   5       12.25      111.67     71.10 o 
   5   4   5      118.11      168.17     96.56 o 
   6   4   5        2.07       79.23     92.89 o 
  -7   5   5        0.04      121.64     56.32 o 
  -6   5   5        4.84       32.87     60.10 o 
  -5   5   5       19.00       68.56     53.60 o 
  -4   5   5        7.71       21.00     46.22 o 
  -3   5   5     3365.01     3067.47     71.07 o 
  -2   5   5     1332.24     1297.30     44.39 o 
  -1   5   5      297.98      244.33     30.17 o 
   0   5   5      843.71      834.10     35.12 o 
   1   5   5     2187.84     2198.17     54.14 o 
   2   5   5     1507.17     1534.08     64.14 o 
   3   5   5       77.16      172.33     55.01 o 
   4   5   5       28.98       75.91     75.91 o 
   5   5   5        8.22       16.93     91.35 o 
   6   5   5        4.09       63.07     88.67 o 
  -7   6   5        7.00       66.76     51.66 o 
  -6   6   5       49.88        7.84     61.43 o 
  -5   6   5       48.97      158.14     52.80 o 
  -4   6   5       12.97      106.28     47.71 o 
  -3   6   5      679.75      668.03     49.44 o 
  -2   6   5     2823.06     3089.60     64.93 o 
  -1   6   5        4.61       17.02     27.92 o 
   0   6   5     5803.49     5979.04     55.27 o 
   1   6   5     3177.98     3304.97     68.53 o 
   2   6   5      329.73      462.98     48.63 o 
   3   6   5        5.96       34.02     59.22 o 
   4   6   5        6.46      155.04     74.10 o 
   5   6   5        8.95       33.79     86.33 o 
  -6   7   5       13.55       53.34     64.90 o 
  -5   7   5      130.06      217.09     57.38 o 
  -4   7   5      283.69      238.51     56.27 o 
  -3   7   5     1117.20     1107.13     59.86 o 
  -2   7   5      780.31      776.33     49.54 o 
  -1   7   5      117.30      167.04     29.84 o 
   0   7   5    12427.49    13246.52    152.07 o 
   1   7   5     3277.23     3689.83     78.07 o 
   2   7   5       29.45       58.98     48.77 o 
   3   7   5      464.66      485.16     72.69 o 
   4   7   5      320.88      302.66     84.76 o 
   5   7   5        9.39      182.01     85.59 o 
  -6   8   5        4.72       17.47     69.86 o 
  -5   8   5      103.57       16.73     66.64 o 
  -4   8   5      601.65      746.27     65.92 o 
  -3   8   5     3485.85     3307.27     91.14 o 
  -2   8   5     3147.27     3085.41     84.74 o 
  -1   8   5      480.32      423.56     41.50 o 
   0   8   5     6584.47     6767.27    160.48 o 
   1   8   5     1699.21     1854.41     66.25 o 
   2   8   5        4.96       58.33     51.69 o 
   3   8   5      564.39      587.87     79.84 o 
   4   8   5       63.34       25.33     81.81 o 
   5   8   5        7.72       27.44     91.36 o 
  -6   9   5        1.81      138.79     75.61 o 
  -5   9   5       45.41       30.90     72.00 o 
  -4   9   5       19.15       13.56     61.73 o 
  -3   9   5     1620.99     1721.92     77.47 o 
  -2   9   5      331.24      368.79     48.06 o 
  -1   9   5      960.51     1150.01     55.52 o 
   0   9   5      479.95      479.90     32.68 o 
   1   9   5     1402.19     1496.51     67.79 o 
   2   9   5      161.31      211.10     57.55 o 
   3   9   5      271.70      219.71     75.51 o 
   4   9   5      100.18       86.39     87.28 o 
   5   9   5        0.30      154.45     84.33 o 
  -6  10   5        4.85       78.69     74.62 o 
  -5  10   5       18.24       76.34     73.85 o 
  -4  10   5        1.55       12.22     62.88 o 
  -3  10   5      360.79      371.13     60.89 o 
  -2  10   5      225.40      253.34     49.93 o 
  -1  10   5     1380.06     1398.48     64.59 o 
   0  10   5     1178.77     1108.68     80.35 o 
   1  10   5     1065.39     1097.44     65.02 o 
   2  10   5      215.22      205.80     61.59 o 
   3  10   5      160.70      273.87     73.72 o 
   4  10   5       49.88       58.52     81.71 o 
   5  10   5        1.00       60.81     84.86 o 
  -6  11   5        1.54       43.58     80.34 o 
  -5  11   5        0.23       55.09     78.51 o 
  -4  11   5      107.94      157.47     68.41 o 
  -3  11   5       29.89       32.05     59.44 o 
  -2  11   5      382.16      452.40     52.82 o 
  -1  11   5      884.79      935.43     63.05 o 
   0  11   5     1032.76      985.54     45.61 o 
   1  11   5      321.87      329.79     57.97 o 
   2  11   5       36.32       25.18     63.76 o 
   3  11   5       83.87       11.33     77.14 o 
   4  11   5       23.72       47.66     78.83 o 
  -6  12   5        0.70       43.39     77.71 o 
  -5  12   5       13.80       75.86     80.72 o 
  -4  12   5       46.58       49.63     72.12 o 
  -3  12   5       92.08       74.19     66.05 o 
  -2  12   5      258.75      266.47     62.63 o 
  -1  12   5      708.84      673.06     62.69 o 
   0  12   5     3551.82     3483.53     65.78 o 
   1  12   5      204.30       76.52     60.60 o 
   2  12   5        4.87       67.69     67.69 o 
   3  12   5       77.78       11.55     77.70 o 
   4  12   5       80.49      143.58     78.54 o 
  -6  13   5        0.07       11.86     73.47 o 
  -5  13   5       60.36        2.35     83.10 o 
  -4  13   5        0.54      149.88     69.69 o 
  -3  13   5      571.22      531.20     78.18 o 
  -2  13   5      370.60      219.34     66.97 o 
  -1  13   5      641.41      746.10     71.00 o 
   0  13   5      549.85      491.61     46.84 o 
   1  13   5       40.72      191.34     55.66 o 
   2  13   5       27.31       77.51     63.99 o 
   3  13   5       93.19        2.21     78.63 o 
   4  13   5       34.18       90.48     76.22 o 
  -5  14   5        0.78        2.50     81.15 o 
  -4  14   5       17.73        4.67     78.75 o 
  -3  14   5      191.38      277.90     73.16 o 
  -2  14   5        9.20       20.77     65.12 o 
  -1  14   5      367.02      304.86     68.70 o 
   0  14   5     2072.29     2005.74     63.05 o 
   1  14   5        0.29       62.83     62.83 o 
   2  14   5       75.73       89.45     68.90 o 
   3  14   5      148.38      335.13     76.21 o 
  -5  15   5        0.46       81.35     81.35 o 
  -4  15   5        5.50       53.94     78.00 o 
  -3  15   5       27.50       35.03     76.40 o 
  -2  15   5       29.02      120.42     66.81 o 
  -1  15   5      877.91      855.24     81.99 o 
   0  15   5      374.12      252.65     49.64 o 
   1  15   5        4.89       87.37     59.79 o 
   2  15   5       80.38       68.36     68.81 o 
   3  15   5      124.14       21.80     70.88 o 
  -5  16   5        4.89       33.28     78.73 o 
  -4  16   5        1.61       29.52     79.08 o 
  -3  16   5       31.98      114.92     75.73 o 
  -2  16   5       46.92       72.88     77.41 o 
  -1  16   5      294.21       78.41     76.08 o 
   0  16   5       40.76       14.98     47.26 o 
   1  16   5       48.91      104.83     63.64 o 
   2  16   5      271.60      152.69     74.90 o 
  -4  17   5       62.99       84.93     78.42 o 
  -3  17   5       33.13       19.27     78.82 o 
  -2  17   5      214.74       23.32     81.86 o 
  -1  17   5      479.12      377.80     81.39 o 
   0  17   5        5.61       30.54     47.65 o 
   1  17   5       96.71      109.90     64.30 o 
   2  17   5       43.03        7.91     64.98 o 
  -4  18   5       29.41       56.11     74.31 o 
  -3  18   5       49.93      124.29     76.75 o 
  -2  18   5       54.49       16.35     76.30 o 
  -1  18   5      147.78       49.53     74.98 o 
   0  18   5       42.13       24.74     47.72 o 
   1  18   5       72.61        9.58     61.26 o 
  -3  19   5       41.28      103.60     73.61 o 
  -2  19   5        5.53       27.49     75.74 o 
  -1  19   5        2.13       76.41     76.41 o 
   0  19   5        2.47       13.22     54.99 o 
   1 -21   6      120.72      249.76     80.63 o 
   2 -21   6       13.51       50.10     78.99 o 
  -1 -20   6       52.89        0.00     76.85 o 
   0 -20   6        5.31       13.57     55.03 o 
   1 -20   6      192.71      141.44     83.93 o 
   2 -20   6      159.80      131.21     79.23 o 
   3 -20   6      241.64      191.19     87.63 o 
  -2 -19   6        9.13       78.00     75.86 o 
  -1 -19   6       49.12       40.25     78.76 o 
   0 -19   6      128.38      146.44     60.28 o 
   1 -19   6       23.39       47.69     83.79 o 
   2 -19   6       29.75       56.63     83.62 o 
   3 -19   6      329.60      188.89     89.06 o 
   4 -19   6      208.02      184.10     90.76 o 
  -2 -18   6       43.62      105.69     76.10 o 
  -1 -18   6       38.94      134.04     85.81 o 
   0 -18   6      216.41      352.37    105.78 o 
   1 -18   6        4.80        4.96     74.63 o 
   2 -18   6       88.06       77.84     80.61 o 
   3 -18   6      467.37      562.53     91.99 o 
   4 -18   6       57.94       23.76     88.45 o 
  -3 -17   6       78.44       25.48     76.44 o 
  -2 -17   6       67.56       64.65     80.69 o 
  -1 -17   6       26.09       81.92     81.92 o 
   0 -17   6      104.53      130.80     52.67 o 
   1 -17   6        9.95       53.50     72.46 o 
   2 -17   6      949.38      660.12     93.00 o 
   3 -17   6      785.07      863.64     92.76 o 
   4 -17   6       10.36       63.54     86.22 o 
   5 -17   6      109.35       87.89     85.57 o 
  -3 -16   6       94.80        4.74     79.17 o 
  -2 -16   6        0.44       14.82     76.56 o 
  -1 -16   6        0.09       90.94     69.89 o 
   0 -16   6        0.59       49.26     49.26 o 
   1 -16   6      580.27      520.58     79.83 o 
   2 -16   6      179.91       89.02     78.58 o 
   3 -16   6      706.82      652.39     93.32 o 
   4 -16   6      106.63       54.68     86.86 o 
   5 -16   6      270.56      283.54     88.49 o 
  -4 -15   6      111.91       79.07     70.98 o 
  -3 -15   6        7.32       16.79     76.31 o 
  -2 -15   6        7.15      155.14     70.13 o 
  -1 -15   6        0.00       20.37     71.91 o 
   0 -15   6        0.69       44.64     44.64 o 
   1 -15   6       58.37       74.96     63.72 o 
   2 -15   6     1400.03     1452.87     90.74 o 
   3 -15   6      162.05      181.25     78.77 o 
   4 -15   6      275.27      422.58     85.43 o 
   5 -15   6       54.75       68.24     88.41 o 
  -4 -14   6      188.76       83.88     78.13 o 
  -3 -14   6       50.93       49.63     14.43 o 
  -2 -14   6      255.34      275.97     76.57 o 
  -1 -14   6       62.50      152.50     65.61 o 
   0 -14   6        7.37       12.43     42.03 o 
   1 -14   6      137.75      182.79     60.93 o 
   2 -14   6      670.05      563.95     72.53 o 
   3 -14   6       95.67      125.02     72.66 o 
   4 -14   6       93.38      170.56     77.19 o 
   5 -14   6      101.67      119.39     85.81 o 
  -4 -13   6      210.40      183.67     77.36 o 
  -3 -13   6       53.68      122.19     72.65 o 
  -2 -13   6      149.98       32.38     73.74 o 
  -1 -13   6       13.42       37.28     63.57 o 
   0 -13   6       31.33      122.95     39.08 o 
   1 -13   6       18.85       30.79     53.59 o 
   2 -13   6      913.26      926.52     69.71 o 
   3 -13   6     2038.68     2120.24     96.85 o 
   4 -13   6      519.53      515.05     85.50 o 
   5 -13   6      295.56      281.70     86.57 o 
   6 -13   6      106.42       74.28     87.57 o 
  -5 -12   6      201.85      187.59     71.77 o 
  -4 -12   6       65.57      130.37     74.82 o 
  -3 -12   6       54.65        0.00     73.70 o 
  -2 -12   6        4.41       46.30     63.84 o 
  -1 -12   6       68.41       32.42     58.40 o 
   0 -12   6        2.29       47.67     39.32 o 
   1 -12   6        3.66       54.13     51.59 o 
   2 -12   6     1552.61     1567.56     75.84 o 
   3 -12   6      940.20      763.81     80.96 o 
   4 -12   6       99.81       73.13     72.55 o 
   5 -12   6      567.71      508.91     90.96 o 
   6 -12   6      185.29      308.74     77.65 o 
  -5 -11   6      118.39       85.76     75.37 o 
  -4 -11   6       79.01      128.08     74.71 o 
  -3 -11   6       93.41       16.86     70.59 o 
  -2 -11   6      435.70      492.16     66.80 o 
  -1 -11   6      239.77      215.92     55.51 o 
   0 -11   6        3.37       23.48     31.52 o 
   1 -11   6      314.71      357.44     49.59 o 
   2 -11   6      569.06      622.81     58.73 o 
   3 -11   6      492.27      500.16     64.67 o 
   4 -11   6       68.34       66.94     66.94 o 
   5 -11   6      893.92      795.67     88.35 o 
   6 -11   6       43.24       52.65     76.43 o 
  -5 -10   6      338.51      256.10     75.82 o 
  -4 -10   6      226.30      231.98     72.33 o 
  -3 -10   6       33.76       45.74     67.76 o 
  -2 -10   6      850.47      870.74     67.35 o 
  -1 -10   6      202.38      212.63     48.61 o 
   0 -10   6        0.27       50.19     27.15 o 
   1 -10   6      320.67      267.02     44.60 o 
   2 -10   6      584.85      607.43     51.96 o 
   3 -10   6       93.22       70.82     55.02 o 
   4 -10   6      141.85      157.27     64.82 o 
   5 -10   6      499.83      476.87     81.58 o 
   6 -10   6       28.79       92.87     74.98 o 
  -5  -9   6      216.31      136.85     77.31 o 
  -4  -9   6      272.25      228.42     70.76 o 
  -3  -9   6      135.58       73.03     66.85 o 
  -2  -9   6      305.87      383.17     55.04 o 
  -1  -9   6        2.80       77.45     39.94 o 
   0  -9   6      178.95      169.95     29.66 o 
   1  -9   6      313.46      332.14     40.26 o 
   2  -9   6     1815.33     1586.37     63.78 o 
   3  -9   6      152.28      247.83     51.16 o 
   4  -9   6      507.14      622.94     65.75 o 
   5  -9   6      889.17      895.31     82.41 o 
   6  -9   6       49.90      150.75     68.46 o 
  -6  -8   6       66.56       61.83     66.07 o 
  -5  -8   6      155.32      363.67     74.55 o 
  -4  -8   6      236.47      264.01     71.39 o 
  -3  -8   6     2314.95     2569.44     92.50 o 
  -2  -8   6      258.43      322.71     49.68 o 
  -1  -8   6      308.77      301.49     45.53 o 
   0  -8   6       67.24       98.36     25.74 o 
   1  -8   6      696.40      773.33     43.22 o 
   2  -8   6       89.35      105.02     38.02 o 
   3  -8   6       55.31       89.35     43.88 o 
   4  -8   6      816.35      846.13     67.42 o 
   5  -8   6      437.56      306.30     72.51 o 
   6  -8   6       21.18       42.00     69.93 o 
  -6  -7   6      141.13       88.97     68.78 o 
  -5  -7   6      162.96      184.33     72.79 o 
  -4  -7   6        0.03       65.78     65.78 o 
  -3  -7   6      150.35      142.74     55.80 o 
  -2  -7   6     4189.96     4539.43     90.39 o 
  -1  -7   6      470.00      486.05     42.65 o 
   0  -7   6      224.19      262.23     24.36 o 
   1  -7   6      133.10      130.51     29.80 o 
   2  -7   6      341.55      309.62     38.34 o 
   3  -7   6       96.05       90.00     40.66 o 
   4  -7   6      777.55      717.73     62.59 o 
   5  -7   6       32.77       23.86     63.72 o 
   6  -7   6        0.15       79.59     65.41 o 
  -6  -6   6       83.99      117.94     67.56 o 
  -5  -6   6       69.11      134.74     68.62 o 
  -4  -6   6       31.59       61.46     59.51 o 
  -3  -6   6     1479.60     1484.95     73.88 o 
  -2  -6   6     4246.79     4591.99     84.33 o 
  -1  -6   6     2693.28     2605.81     57.93 o 
   0  -6   6       54.69       62.55     19.76 o 
   1  -6   6      420.94      381.32     32.66 o 
   2  -6   6       13.35       17.12     30.27 o 
   3  -6   6       20.14       63.59     36.27 o 
   4  -6   6      282.57      164.13     55.82 o 
   5  -6   6       14.59       30.91     61.29 o 
   6  -6   6       34.57       74.97     74.97 o 
  -6  -5   6       75.89       24.01     65.98 o 
  -5  -5   6      241.43      202.34     73.66 o 
  -4  -5   6      797.27      754.97     71.93 o 
  -3  -5   6     3976.58     4027.77     94.01 o 
  -2  -5   6      187.86      258.50     40.49 o 
  -1  -5   6      597.47      545.89     37.19 o 
   0  -5   6       73.88       39.50     16.24 o 
   1  -5   6      106.09       71.58     24.78 o 
   2  -5   6     1932.03     1911.85     49.89 o 
   3  -5   6      344.83      250.07     39.90 o 
   4  -5   6      313.15      437.81     52.49 o 
   5  -5   6      461.76      424.70     70.69 o 
   6  -5   6        5.78       53.09     74.06 o 
  -6  -4   6      141.89      177.81     67.74 o 
  -5  -4   6      282.06      362.26     68.45 o 
  -4  -4   6      284.78      205.11     59.51 o 
  -3  -4   6     1908.77     1821.96     68.40 o 
  -2  -4   6     1203.40     1313.74     51.86 o 
  -1  -4   6       99.52       69.39     26.13 o 
   0  -4   6     3388.88     3075.69     42.68 o 
   1  -4   6      861.22      803.06     29.75 o 
   2  -4   6       22.51        8.86     27.61 o 
   3  -4   6      109.05       77.34     37.56 o 
   4  -4   6      703.42      709.45     66.17 o 
   5  -4   6      191.06       36.29     73.22 o 
   6  -4   6       14.39       78.46     78.46 o 
  -6  -3   6       61.20       53.43     67.05 o 
  -5  -3   6       30.99        5.82     61.75 o 
  -4  -3   6     1284.17     1437.59     75.94 o 
  -3  -3   6     1295.48     1274.44     58.06 o 
  -2  -3   6     4290.78     4146.36     69.77 o 
  -1  -3   6      751.31      596.92     32.42 o 
   0  -3   6        9.35       38.05     11.54 o 
   1  -3   6      132.69      116.07     22.30 o 
   2  -3   6     2016.09     1988.60     51.75 o 
   3  -3   6      379.62      393.66     45.94 o 
   4  -3   6     1440.45     1368.26     75.49 o 
   5  -3   6       76.37       36.97     68.43 o 
   6  -3   6       63.03      279.82     75.14 o 
  -6  -2   6       78.48       83.93     65.58 o 
  -5  -2   6      281.48      240.70     64.51 o 
  -4  -2   6     1375.39     1368.76     70.32 o 
  -3  -2   6     4922.46     4972.52     87.84 o 
  -2  -2   6     2295.27     2037.44     57.09 o 
  -1  -2   6      705.09      629.24     31.21 o 
   0  -2   6       27.40       63.84     15.56 o 
   1  -2   6       10.14       17.90     22.83 o 
   2  -2   6      141.23      105.67     30.33 o 
   3  -2   6      602.23      560.20     51.58 o 
   4  -2   6      243.06      195.73     57.86 o 
   5  -2   6        0.98       29.19     71.04 o 
   6  -2   6       34.99       58.09     79.95 o 
  -6  -1   6      145.22      243.80     63.00 o 
  -5  -1   6       13.55       36.01     59.85 o 
  -4  -1   6     1534.42     1572.44     71.43 o 
  -3  -1   6     5088.14     4940.62     84.75 o 
  -2  -1   6      107.33      150.27     33.80 o 
  -1  -1   6     6458.77     5634.19     72.33 o 
   0  -1   6     1943.43     2092.35     30.92 o 
   1  -1   6      885.73      767.68     38.15 o 
   2  -1   6      366.34      368.13     37.17 o 
   3  -1   6      126.46       89.29     43.35 o 
   4  -1   6      561.85      513.39     64.98 o 
   5  -1   6      128.92      189.68     73.39 o 
   6  -1   6       63.15       97.80     82.73 o 
  -7   0   6        5.55        6.60     54.42 o 
  -6   0   6        9.01        5.69     65.09 o 
  -5   0   6       65.97       32.32     57.62 o 
  -4   0   6     1702.15     1676.84     74.58 o 
  -3   0   6     3127.79     3070.51     73.41 o 
  -2   0   6       50.74       29.06     32.96 o 
  -1   0   6    13200.81    11346.32    103.40 o 
   0   0   6    14929.79    12755.61    408.75 o 
   1   0   6     1600.25     1643.51     45.22 o 
   2   0   6      134.92      245.46     35.47 o 
   3   0   6      647.90      540.73     51.60 o 
   4   0   6      146.82        3.79     58.82 o 
   5   0   6       56.67      102.30     72.85 o 
   6   0   6       11.06       88.52     82.22 o 
  -7   1   6       34.98      157.39     53.93 o 
  -6   1   6       25.56      145.07     61.58 o 
  -5   1   6      234.16      271.05     64.99 o 
  -4   1   6      841.07      926.70     71.04 o 
  -3   1   6     1379.79     1277.88     62.25 o 
  -2   1   6        1.75       17.46     29.61 o 
  -1   1   6     4917.64     4281.85     71.14 o 
   0   1   6    12716.60    11782.22     68.59 o 
   1   1   6      599.51      552.10     34.72 o 
   2   1   6        6.95       33.33     33.33 o 
   3   1   6       87.03        0.00     45.77 o 
   4   1   6       52.02       31.93     59.75 o 
   5   1   6       16.15       29.93     78.23 o 
   6   1   6        7.35       81.84     86.76 o 
  -7   2   6       36.40       35.30     58.74 o 
  -6   2   6        2.84       71.34     71.34 o 
  -5   2   6      126.73       15.86     71.69 o 
  -4   2   6     1212.33     1333.55     75.29 o 
  -3   2   6     2685.00     2370.81     74.18 o 
  -2   2   6        0.97        7.68     29.63 o 
  -1   2   6     5886.17     5885.54     87.12 o 
   0   2   6     8030.72     8809.50    190.75 o 
   1   2   6      305.71      260.28     31.20 o 
   2   2   6      115.32      158.52     33.71 o 
   3   2   6      194.17      187.01     47.21 o 
   4   2   6       33.93       12.41     68.09 o 
   5   2   6       78.04        0.00     83.78 o 
   6   2   6       31.33       41.40     90.91 o 
  -7   3   6        1.52       44.83     64.74 o 
  -6   3   6        1.03       58.78     74.83 o 
  -5   3   6       43.90      139.97     68.61 o 
  -4   3   6     2004.28     1844.84     81.52 o 
  -3   3   6      656.15      649.88     51.16 o 
  -2   3   6       23.03       27.00     28.82 o 
  -1   3   6     2201.24     2185.43     49.02 o 
   0   3   6     3044.33     3426.81     49.27 o 
   1   3   6      183.79      242.68     30.33 o 
   2   3   6      193.00      219.40     39.55 o 
   3   3   6      139.10      220.54     49.22 o 
   4   3   6      267.13      357.42     77.62 o 
   5   3   6        2.63       76.16     84.56 o 
   6   3   6       18.93       99.17     88.10 o 
  -7   4   6       36.80        4.77     71.97 o 
  -6   4   6        5.30       68.23     69.69 o 
  -5   4   6      343.89      402.88     63.39 o 
  -4   4   6      783.02      878.51     61.46 o 
  -3   4   6      383.27      389.05     41.34 o 
  -2   4   6     1472.14     1347.81     48.46 o 
  -1   4   6    13749.09    13188.25    107.09 o 
   0   4   6      930.71      934.96     55.86 o 
   1   4   6       31.52       20.99     29.96 o 
   2   4   6      412.26      452.72     44.63 o 
   3   4   6      115.48      169.12     54.22 o 
   4   4   6        3.48       44.59     70.06 o 
   5   4   6        0.89       90.21     90.21 o 
   6   4   6       44.22       73.42     91.89 o 
  -7   5   6        2.76       11.25     59.74 o 
  -6   5   6       42.54      178.51     61.26 o 
  -5   5   6      455.65      454.55     62.43 o 
  -4   5   6     2141.29     1967.08     76.57 o 
  -3   5   6      271.02      290.41     41.53 o 
  -2   5   6      830.25      844.27     44.74 o 
  -1   5   6    10286.77    11501.96    104.57 o 
   0   5   6      106.48      112.37     20.27 o 
   1   5   6      395.53      425.09     37.79 o 
   2   5   6      429.70      391.27     47.93 o 
   3   5   6        3.07       12.59     58.35 o 
   4   5   6       50.86       39.37     76.54 o 
   5   5   6       20.95       56.50     88.62 o 
   6   5   6       40.61       21.28     89.90 o 
  -6   6   6        5.72       62.70     62.70 o 
  -5   6   6      237.72      279.69     61.19 o 
  -4   6   6      577.33      540.25     60.30 o 
  -3   6   6       39.21       39.27     38.21 o 
  -2   6   6     3082.43     3101.26     68.18 o 
  -1   6   6     2814.99     2769.77     59.80 o 
   0   6   6       32.61       31.48      8.93 o 
   1   6   6       18.91       37.36     34.09 o 
   2   6   6      495.94      559.85     54.28 o 
   3   6   6      153.80       45.37     64.26 o 
   4   6   6        0.67       71.36     71.36 o 
   5   6   6       53.45        8.00     86.89 o 
  -6   7   6      112.12       94.42     64.75 o 
  -5   7   6       73.89      169.74     57.41 o 
  -4   7   6      214.79      226.88     55.25 o 
  -3   7   6      142.38      183.77     46.48 o 
  -2   7   6     5368.35     5706.87     91.30 o 
  -1   7   6      780.32      763.67     44.14 o 
   0   7   6      996.29     1007.72     33.07 o 
   1   7   6      467.90      531.21     47.24 o 
   2   7   6       84.08      120.83     52.11 o 
   3   7   6      252.35      253.75     69.07 o 
   4   7   6        0.51      118.66     75.70 o 
   5   7   6        9.87       88.72     88.72 o 
  -6   8   6      141.17      113.60     70.15 o 
  -5   8   6      614.14      578.65     76.67 o 
  -4   8   6      129.63      141.95     60.51 o 
  -3   8   6        7.02       28.85     47.16 o 
  -2   8   6     3432.82     3555.94     80.43 o 
  -1   8   6     1945.27     1944.77     59.56 o 
   0   8   6      136.86      173.91     27.41 o 
   1   8   6     1138.75     1114.43     58.82 o 
   2   8   6      391.30      364.10     58.61 o 
   3   8   6      215.99      183.99     71.54 o 
   4   8   6       10.79        2.60     75.54 o 
   5   8   6       11.60       49.55     85.63 o 
  -6   9   6        0.26       71.87     71.87 o 
  -5   9   6      223.20      231.48     70.19 o 
  -4   9   6      589.63      647.02     74.08 o 
  -3   9   6       81.76       64.01     58.10 o 
  -2   9   6     1267.43     1130.39     65.61 o 
  -1   9   6     1406.18     1518.04     64.76 o 
   0   9   6       22.39        2.36     29.85 o 
   1   9   6      231.57      218.96     49.24 o 
   2   9   6       96.34      114.38     55.80 o 
   3   9   6       32.10        8.61     73.38 o 
   4   9   6        4.65      128.36     77.57 o 
   5   9   6        1.27       27.64     82.47 o 
  -6  10   6        0.54       13.65     73.48 o 
  -5  10   6       91.54      104.21     71.35 o 
  -4  10   6      450.15      601.45     73.16 o 
  -3  10   6     1197.83     1509.26     76.71 o 
  -2  10   6     2207.56     2279.73     80.76 o 
  -1  10   6     1326.78     1231.29     62.17 o 
   0  10   6       36.90       40.38     33.02 o 
   1  10   6      464.69      535.77     57.58 o 
   2  10   6        6.42       65.12     57.17 o 
   3  10   6        3.13        2.21     72.55 o 
   4  10   6        4.39       84.02     84.02 o 
  -6  11   6        4.77       76.51     76.51 o 
  -5  11   6       65.58       51.57     77.08 o 
  -4  11   6      433.91      524.25     76.35 o 
  -3  11   6      343.78      383.88     68.75 o 
  -2  11   6      473.04      571.36     62.67 o 
  -1  11   6     1062.22     1002.05     67.58 o 
   0  11   6       12.92       33.38     36.66 o 
   1  11   6     1001.10     1029.70     70.66 o 
   2  11   6      308.92      276.73     69.57 o 
   3  11   6       41.38       94.56     68.34 o 
   4  11   6        0.46       33.83     75.16 o 
  -6  12   6       20.76       72.24     77.68 o 
  -5  12   6      198.24      151.29     80.60 o 
  -4  12   6       42.26      161.77     70.61 o 
  -3  12   6       21.11       26.30     63.74 o 
  -2  12   6     1736.91     1953.44     86.64 o 
  -1  12   6      750.61      819.48     67.61 o 
   0  12   6       62.26       31.40     40.74 o 
   1  12   6      133.11      194.59     58.88 o 
   2  12   6      289.39      350.38     73.17 o 
   3  12   6        6.20       74.10     74.10 o 
   4  12   6        4.33        4.63     76.33 o 
  -6  13   6        0.18        6.80     74.31 o 
  -5  13   6      164.07       80.28     82.56 o 
  -4  13   6        0.29       20.97     74.26 o 
  -3  13   6      530.28      572.10     80.35 o 
  -2  13   6     2152.09     1949.84     92.30 o 
  -1  13   6       43.39       11.08     61.05 o 
   0  13   6       48.77       58.78     42.89 o 
   1  13   6      169.41      135.93     61.94 o 
   2  13   6      187.10       83.26     68.23 o 
   3  13   6        2.60       20.28     74.38 o 
   4  13   6        1.61       21.88     67.82 o 
  -5  14   6       70.99      189.56     75.39 o 
  -4  14   6       48.29       64.53     77.11 o 
  -3  14   6     1413.14     1446.03     96.83 o 
  -2  14   6      684.56      743.47     76.70 o 
  -1  14   6       20.24       37.59     62.92 o 
   0  14   6      432.83      364.38     49.07 o 
   1  14   6      602.91      572.93     72.89 o 
   2  14   6        8.93       14.64     67.14 o 
   3  14   6       16.11       24.09     71.85 o 
  -5  15   6       17.16        2.49     75.75 o 
  -4  15   6        0.17       79.73     79.73 o 
  -3  15   6      222.65      204.71     79.08 o 
  -2  15   6      561.48      457.75     81.59 o 
  -1  15   6      122.01       41.94     67.73 o 
   0  15   6      174.42      107.01     46.88 o 
   1  15   6      219.04      188.21     69.71 o 
   2  15   6       60.27       56.44     70.24 o 
   3  15   6        0.46       14.47     66.11 o 
  -5  16   6        6.58       27.70     72.07 o 
  -4  16   6        3.73       87.24     75.89 o 
  -3  16   6      121.97       54.54     79.49 o 
  -2  16   6      101.57       16.08     73.94 o 
  -1  16   6        5.83       19.59     70.83 o 
   0  16   6      227.91      147.87     48.41 o 
   1  16   6      321.06      269.20     68.92 o 
   2  16   6        0.96       68.87     68.87 o 
  -4  17   6        0.11       19.00     75.14 o 
  -3  17   6       22.21       57.34     76.93 o 
  -2  17   6      115.44       79.94     79.94 o 
  -1  17   6       30.08       37.89     73.62 o 
   0  17   6      155.48      111.25     51.16 o 
   1  17   6      298.45      172.34     66.94 o 
   2  17   6        3.12       11.59     61.59 o 
  -3  18   6       57.31       25.86     78.90 o 
  -2  18   6      157.48       66.98     76.36 o 
  -1  18   6        4.17      111.15     70.19 o 
   0  18   6      164.26       77.77     50.43 o 
   1  18   6       35.93       71.17     57.28 o 
  -2  19   6        5.45       72.55     72.55 o 
  -1  19   6       14.47       41.12     67.61 o 
   0  19   6      107.83       32.90     46.14 o 
   1 -21   7      231.02      173.23     79.97 o 
   2 -21   7      255.34       56.80     83.54 o 
  -1 -20   7       22.35       41.00     76.07 o 
   0 -20   7        0.91       35.62     54.86 o 
   1 -20   7      357.03      212.39     85.29 o 
   2 -20   7      199.57      103.87     85.43 o 
   3 -20   7        4.32       68.29     84.49 o 
  -2 -19   7       75.90      135.83     75.77 o 
  -1 -19   7        2.48      114.89     77.49 o 
   0 -19   7      112.39      256.62    112.47 o 
   1 -19   7      291.29       79.73     83.88 o 
   2 -19   7      295.32      215.85     87.28 o 
   3 -19   7        7.23        7.77     85.70 o 
   4 -19   7       89.43      146.82     79.33 o 
  -2 -18   7       99.96      182.81     80.30 o 
  -1 -18   7       45.07       47.78     82.10 o 
   0 -18   7      464.59      502.47     65.40 o 
   1 -18   7      124.52      174.52     80.73 o 
   2 -18   7      296.92      144.35     84.43 o 
   3 -18   7       38.55       12.74     83.60 o 
   4 -18   7      208.59       49.09     90.32 o 
  -3 -17   7       50.82       71.15     77.57 o 
  -2 -17   7        7.15       80.14     80.14 o 
  -1 -17   7       22.04       22.33     77.60 o 
   0 -17   7       47.59      107.34     52.73 o 
   1 -17   7     1643.01     1480.53     99.94 o 
   2 -17   7      170.44      141.36     77.57 o 
   3 -17   7      118.64      218.62     80.98 o 
   4 -17   7      286.13      387.25     89.67 o 
  -3 -16   7       23.74       81.57     81.57 o 
  -2 -16   7       32.55       39.12     81.25 o 
  -1 -16   7      186.29      250.45     78.64 o 
   0 -16   7      189.22      226.04     49.58 o 
   1 -16   7     1110.55      986.96     87.09 o 
   2 -16   7      533.67      427.79     82.47 o 
   3 -16   7      377.98      325.08     83.18 o 
   4 -16   7      578.03      621.71     94.27 o 
   5 -16   7       78.70       56.44     85.85 o 
  -4 -15   7       27.94       28.17     71.51 o 
  -3 -15   7      100.38      145.33     77.70 o 
  -2 -15   7       96.96      104.65     77.98 o 
  -1 -15   7      244.94      238.18     73.24 o 
   0 -15   7       11.47       48.42     46.39 o 
   1 -15   7      515.21      328.35     75.06 o 
   2 -15   7      181.46      256.51     69.61 o 
   3 -15   7      306.91      155.21     77.62 o 
   4 -15   7      417.85      526.88     84.75 o 
   5 -15   7       40.41      123.68     81.53 o 
  -4 -14   7       50.24      175.14     72.28 o 
  -3 -14   7       21.48       44.78     78.15 o 
  -2 -14   7       57.33       59.27     75.03 o 
  -1 -14   7        6.22       40.51     66.21 o 
   0 -14   7      581.92      572.41     52.75 o 
   1 -14   7      803.57      808.47     73.02 o 
   2 -14   7      122.74       83.88     67.11 o 
   3 -14   7       30.05        4.36     68.89 o 
   4 -14   7      315.38      369.00     82.03 o 
   5 -14   7        0.54       28.29     82.78 o 
  -4 -13   7       11.77       47.73     76.74 o 
  -3 -13   7        0.42       27.52     73.47 o 
  -2 -13   7      166.10      254.27     71.97 o 
  -1 -13   7      125.99      182.14     63.05 o 
   0 -13   7     3550.23     3788.01     74.17 o 
   1 -13   7      528.19      508.19     63.80 o 
   2 -13   7       43.35       81.22     61.64 o 
   3 -13   7     1771.24     1846.76     92.49 o 
   4 -13   7      312.67      326.18     81.90 o 
   5 -13   7       26.55      148.22     80.08 o 
   6 -13   7       24.88       53.34     79.69 o 
  -5 -12   7        9.64       61.66     68.09 o 
  -4 -12   7       18.91       31.80     74.22 o 
  -3 -12   7       20.98       19.77     74.00 o 
  -2 -12   7       14.93       40.57     62.80 o 
  -1 -12   7      141.96       69.27     63.48 o 
   0 -12   7     3518.17     3740.80     65.39 o 
   1 -12   7     2174.20     2352.86     74.86 o 
   2 -12   7       41.23       40.84     56.55 o 
   3 -12   7     1015.11      908.73     75.20 o 
   4 -12   7      219.68      219.02     64.03 o 
   5 -12   7       14.19       31.86     80.35 o 
   6 -12   7      124.13       41.11     79.10 o 
  -5 -11   7       33.18       65.43     68.50 o 
  -4 -11   7        5.42       71.27     72.30 o 
  -3 -11   7        8.05       41.94     68.37 o 
  -2 -11   7      341.03      333.05     64.86 o 
  -1 -11   7      693.20      681.24     64.89 o 
   0 -11   7     1519.29     1507.45     71.80 o 
   1 -11   7     2155.43     2322.03     71.85 o 
   2 -11   7      141.80      213.07     51.37 o 
   3 -11   7     1903.23     1857.25     83.21 o 
   4 -11   7      636.22      709.14     74.46 o 
   5 -11   7        9.78       59.14     77.60 o 
   6 -11   7       85.83       88.24     75.80 o 
  -5 -10   7       13.44       94.02     67.01 o 
  -4 -10   7        0.65       26.11     69.36 o 
  -3 -10   7      468.23      431.07     69.91 o 
  -2 -10   7      358.66      212.62     62.12 o 
  -1 -10   7     1636.48     1545.69     67.06 o 
   0 -10   7      606.33      596.80     36.18 o 
   1 -10   7     1158.83     1185.34     59.13 o 
   2 -10   7      557.94      460.61     56.39 o 
   3 -10   7     2039.46     2301.81     83.71 o 
   4 -10   7      139.19      171.38     63.18 o 
   5 -10   7        2.16       63.57     73.89 o 
   6 -10   7       61.98       63.11     78.55 o 
  -5  -9   7       13.71       12.89     72.35 o 
  -4  -9   7        2.03       39.80     67.50 o 
  -3  -9   7      409.93      524.04     69.62 o 
  -2  -9   7       29.82       30.66     48.99 o 
  -1  -9   7      589.50      605.61     56.15 o 
   0  -9   7     4928.02     5028.63     95.38 o 
   1  -9   7      398.09      377.44     41.97 o 
   2  -9   7      361.97      329.02     45.72 o 
   3  -9   7     1031.35      915.77     64.67 o 
   4  -9   7       87.27      112.47     60.59 o 
   5  -9   7        1.05       15.13     67.81 o 
   6  -9   7       97.43      193.06     76.73 o 
  -6  -8   7       23.94       68.16     61.97 o 
  -5  -8   7       34.86      120.69     68.76 o 
  -4  -8   7     1095.45     1103.20     85.77 o 
  -3  -8   7      111.45       19.22     60.57 o 
  -2  -8   7      151.25      128.74     48.10 o 
  -1  -8   7      682.06      646.80     49.18 o 
   0  -8   7     3244.73     3545.77     61.41 o 
   1  -8   7     1554.26     1788.01     54.36 o 
   2  -8   7     2101.43     2308.17     63.86 o 
   3  -8   7     1728.88     1572.87     67.75 o 
   4  -8   7      725.63      699.56     68.63 o 
   5  -8   7       57.81       86.26     68.96 o 
   6  -8   7       51.12       73.62     71.09 o 
  -6  -7   7       11.58       66.20     66.20 o 
  -5  -7   7       73.28      110.53     70.48 o 
  -4  -7   7      551.07      722.84     73.44 o 
  -3  -7   7       66.17      161.52     56.84 o 
  -2  -7   7      484.55      515.23     51.82 o 
  -1  -7   7        5.28        4.46     35.65 o 
   0  -7   7      323.60      300.11     56.74 o 
   1  -7   7     1251.41     1235.49     44.23 o 
   2  -7   7     2691.39     3212.25     68.80 o 
   3  -7   7     3523.49     3531.72     83.03 o 
   4  -7   7     1098.64      948.76     69.25 o 
   5  -7   7      559.56      525.38     72.81 o 
   6  -7   7       52.37        9.45     73.16 o 
  -6  -6   7        1.35       42.88     63.94 o 
  -5  -6   7       13.77       57.30     65.84 o 
  -4  -6   7       67.09       40.60     59.25 o 
  -3  -6   7      736.68      805.49     58.09 o 
  -2  -6   7     1379.32     1293.62     60.82 o 
  -1  -6   7      213.29      200.16     34.58 o 
   0  -6   7      788.35      726.23    105.79 o 
   1  -6   7      437.38      409.79     32.88 o 
   2  -6   7      457.62      492.99     37.73 o 
   3  -6   7     3510.70     3436.20     81.37 o 
   4  -6   7      194.32      160.54     52.98 o 
   5  -6   7       84.56       34.77     68.15 o 
   6  -6   7      188.54      269.64     76.04 o 
  -6  -5   7        5.38       66.99     66.99 o 
  -5  -5   7      141.18      101.70     67.47 o 
  -4  -5   7      574.89      626.66     64.74 o 
  -3  -5   7      406.71      378.38     51.66 o 
  -2  -5   7      242.73      273.94     40.24 o 
  -1  -5   7     1281.91     1253.25     44.94 o 
   0  -5   7     1240.84     1210.46     37.54 o 
   1  -5   7     1568.72     1515.51     41.32 o 
   2  -5   7     4431.64     4443.22     71.73 o 
   3  -5   7     2878.75     2478.29     73.59 o 
   4  -5   7      156.83       97.68     56.27 o 
   5  -5   7        4.53       46.45     66.99 o 
   6  -5   7      172.01      258.24     81.77 o 
  -6  -4   7        5.39       23.43     65.48 o 
  -5  -4   7       25.21       62.02     61.28 o 
  -4  -4   7      562.12      628.05     64.41 o 
  -3  -4   7      419.18      360.96     47.98 o 
  -2  -4   7      119.94      212.39     35.26 o 
  -1  -4   7       37.85       25.91     27.34 o 
   0  -4   7      231.93      178.26     17.97 o 
   1  -4   7     4939.44     4756.38     62.31 o 
   2  -4   7     1109.69     1082.75     45.65 o 
   3  -4   7      989.87      886.46     57.84 o 
   4  -4   7        2.80       30.75     50.93 o 
   5  -4   7      145.00      195.96     71.51 o 
   6  -4   7      111.58      102.73     80.07 o 
  -6  -3   7       12.05       68.04     68.04 o 
  -5  -3   7       79.18       52.74     63.08 o 
  -4  -3   7      702.91      828.60     64.89 o 
  -3  -3   7        7.01       39.23     39.23 o 
  -2  -3   7     1052.84     1035.28     43.11 o 
  -1  -3   7      898.66      760.61     36.24 o 
   0  -3   7        7.90        8.15     15.55 o 
   1  -3   7      574.18      531.87     31.55 o 
   2  -3   7     4770.48     5108.73     80.46 o 
   3  -3   7     1429.96     1437.51     65.65 o 
   4  -3   7       15.72      132.62     55.20 o 
   5  -3   7      620.93      658.41     82.93 o 
   6  -3   7       16.94       31.77     75.89 o 
  -6  -2   7       68.53       45.82     67.09 o 
  -5  -2   7      337.54      448.78     64.21 o 
  -4  -2   7      682.35      781.30     60.88 o 
  -3  -2   7        8.62       32.17     39.32 o 
  -2  -2   7      680.32      590.03     40.49 o 
  -1  -2   7      912.23      794.11     39.10 o 
   0  -2   7      101.60      171.02     30.95 o 
   1  -2   7      158.79      192.45     28.21 o 
   2  -2   7     6091.75     6151.87     89.22 o 
   3  -2   7       87.06       93.00     43.25 o 
   4  -2   7      128.57      252.11     53.82 o 
   5  -2   7      460.01      403.39     79.06 o 
   6  -2   7        5.17       77.71     79.03 o 
  -6  -1   7       28.73       18.92     64.78 o 
  -5  -1   7      179.70       81.38     60.98 o 
  -4  -1   7      765.33      728.96     60.37 o 
  -3  -1   7       61.55       57.38     41.15 o 
  -2  -1   7     1231.27     1100.04     47.38 o 
  -1  -1   7      230.42      326.84     30.28 o 
   0  -1   7      290.78      299.78     20.74 o 
   1  -1   7      661.07      779.03     36.94 o 
   2  -1   7     4938.07     4997.98     84.61 o 
   3  -1   7      665.73      653.02     54.18 o 
   4  -1   7      190.19      130.99     61.85 o 
   5  -1   7      252.97      275.08     69.38 o 
   6  -1   7      125.37      104.87     79.48 o 
  -6   0   7       13.03       15.29     61.82 o 
  -5   0   7      886.52      914.69     71.30 o 
  -4   0   7       93.00      115.81     52.38 o 
  -3   0   7        2.58      124.26     42.83 o 
  -2   0   7        9.81       62.91     31.46 o 
  -1   0   7        0.30       23.99     26.65 o 
   0   0   7       93.62       81.73     15.18 o 
   1   0   7     1332.31     1423.58     43.61 o 
   2   0   7      124.64      186.05     34.57 o 
   3   0   7      875.09      972.56     59.85 o 
   4   0   7      101.04      116.36     61.28 o 
   5   0   7      107.71       35.91     74.80 o 
   6   0   7      109.49      125.27     79.35 o 
  -7   1   7       11.15       30.40     57.30 o 
  -6   1   7      272.32      261.75     72.07 o 
  -5   1   7     1324.62     1556.83     87.78 o 
  -4   1   7        3.79        0.00     56.82 o 
  -3   1   7      507.72      501.51     51.92 o 
  -2   1   7      763.46      842.65     46.61 o 
  -1   1   7     3720.62     3160.60     62.61 o 
   0   1   7      207.64      145.77     62.82 o 
   1   1   7       20.32       54.47     24.73 o 
   2   1   7      211.18      109.70     38.27 o 
   3   1   7      438.24      433.64     49.02 o 
   4   1   7      628.04      603.66     72.52 o 
   5   1   7      227.13      276.86     75.77 o 
   6   1   7        1.42       64.22     81.60 o 
  -7   2   7       14.45        0.00     58.03 o 
  -6   2   7      148.27      148.13     73.17 o 
  -5   2   7      649.71      889.87     83.33 o 
  -4   2   7      103.52      124.43     57.02 o 
  -3   2   7     1155.44     1055.44     61.70 o 
  -2   2   7     1398.77     1220.83     52.96 o 
  -1   2   7      330.36      245.73     34.48 o 
   0   2   7       13.21       44.38     23.00 o 
   1   2   7     3324.66     3405.50     61.57 o 
   2   2   7     1206.67     1136.74     53.85 o 
   3   2   7      231.32      279.64     52.10 o 
   4   2   7      559.06      624.61     72.63 o 
   5   2   7      521.01      549.93     82.71 o 
   6   2   7        1.80        0.00     79.55 o 
  -7   3   7        3.62       17.10     66.67 o 
  -6   3   7      257.33      371.62     83.88 o 
  -5   3   7      310.31      391.84     72.63 o 
  -4   3   7       18.74       31.55     53.14 o 
  -3   3   7       56.22       63.02     41.48 o 
  -2   3   7      533.39      611.83     40.75 o 
  -1   3   7       84.94      100.49     26.86 o 
   0   3   7      335.16      330.84     20.74 o 
   1   3   7      354.77      350.29     35.58 o 
   2   3   7     4629.84     4667.38     84.46 o 
   3   3   7      124.68      136.74     52.24 o 
   4   3   7      719.80      520.64     79.81 o 
   5   3   7      387.31      358.48     90.57 o 
   6   3   7        1.61       58.95     80.52 o 
  -7   4   7       69.65       96.26     69.18 o 
  -6   4   7      219.65       74.93     72.94 o 
  -5   4   7      122.06      104.09     60.54 o 
  -4   4   7        0.46       21.27     50.74 o 
  -3   4   7     1320.43     1397.25     58.45 o 
  -2   4   7      183.41      269.15     33.89 o 
  -1   4   7      685.02      705.15     38.56 o 
   0   4   7       30.89       29.73     18.38 o 
   1   4   7        9.44       24.72     31.10 o 
   2   4   7      293.68      339.91     49.78 o 
   3   4   7      168.91      145.17     56.63 o 
   4   4   7      122.71      189.01     71.49 o 
   5   4   7       34.46      158.59     80.58 o 
   6   4   7        2.43      153.51     80.20 o 
  -6   5   7      485.04      517.50     70.02 o 
  -5   5   7      262.63      242.89     62.22 o 
  -4   5   7        2.27       39.70     49.07 o 
  -3   5   7     3571.38     3547.56     80.30 o 
  -2   5   7      954.10      830.34     46.07 o 
  -1   5   7     3021.00     3160.81     61.93 o 
   0   5   7       30.85       34.13     21.94 o 
   1   5   7      853.95      827.30     45.40 o 
   2   5   7        4.04       42.13     40.99 o 
   3   5   7        1.26        1.78     56.09 o 
   4   5   7      212.39      267.10     72.98 o 
   5   5   7       58.91       84.83     85.65 o 
  -6   6   7      313.43      148.86     69.87 o 
  -5   6   7      188.40      149.58     60.03 o 
  -4   6   7      213.03      199.01     51.75 o 
  -3   6   7     1971.90     2146.55     67.81 o 
  -2   6   7     2030.44     2012.92     63.29 o 
  -1   6   7        5.95       38.29     31.86 o 
   0   6   7        1.04       53.35     21.74 o 
   1   6   7      332.00      381.04     39.76 o 
   2   6   7      105.23       44.69     47.81 o 
   3   6   7      448.54      564.30     66.16 o 
   4   6   7      145.85      188.08     73.82 o 
   5   6   7        3.01       87.16     87.16 o 
  -6   7   7      108.40       56.22     63.65 o 
  -5   7   7       78.37       19.38     60.41 o 
  -4   7   7     1362.38     1373.45     74.68 o 
  -3   7   7      908.76     1112.50     63.10 o 
  -2   7   7     1075.34     1133.44     57.30 o 
  -1   7   7        1.04       37.40     37.40 o 
   0   7   7      505.59      450.53     31.01 o 
   1   7   7      265.63      279.33     42.86 o 
   2   7   7      312.89      327.56     53.56 o 
   3   7   7        8.73       33.60     63.73 o 
   4   7   7      346.59      399.57     75.65 o 
   5   7   7       28.38       37.86     82.24 o 
  -6   8   7       34.67       41.23     63.54 o 
  -5   8   7        8.84       24.43     63.72 o 
  -4   8   7     1345.64     1543.87     78.86 o 
  -3   8   7     1080.18     1251.54     66.77 o 
  -2   8   7     1247.30     1290.38     62.20 o 
  -1   8   7        3.16       33.47     34.02 o 
   0   8   7      800.26      816.88     35.74 o 
   1   8   7        2.39       26.53     39.78 o 
   2   8   7       16.45       28.82     52.92 o 
   3   8   7        1.96       49.62     65.22 o 
   4   8   7      181.48      160.19     79.00 o 
   5   8   7        7.54       12.40     81.63 o 
  -6   9   7       54.23      179.60     65.25 o 
  -5   9   7        1.20       38.38     65.77 o 
  -4   9   7      668.65      720.68     75.20 o 
  -3   9   7     1251.38     1050.92     71.05 o 
  -2   9   7      290.81      232.03     50.15 o 
  -1   9   7      216.78      228.09     44.11 o 
   0   9   7       34.04        6.70     29.16 o 
   1   9   7      157.79      166.05     48.53 o 
   2   9   7       44.14       16.08     56.96 o 
   3   9   7       77.97       89.51     69.13 o 
   4   9   7       21.19       33.52     75.61 o 
   5   9   7        6.80       11.81     76.37 o 
  -6  10   7       47.37      176.59     73.50 o 
  -5  10   7      117.32      184.84     72.18 o 
  -4  10   7      157.09      275.61     66.76 o 
  -3  10   7     3205.99     3254.62    100.97 o 
  -2  10   7        9.00       28.88     50.54 o 
  -1  10   7     1148.27     1126.88     65.62 o 
   0  10   7       27.04       43.98     34.11 o 
   1  10   7       19.32      104.02     49.93 o 
   2  10   7       97.28       69.57     61.85 o 
   3  10   7      193.86      128.62     74.51 o 
   4  10   7       14.80       14.14     77.28 o 
  -6  11   7       65.40       74.21     72.07 o 
  -5  11   7       11.95      106.17     73.60 o 
  -4  11   7      680.10      627.52     79.24 o 
  -3  11   7      273.33      293.23     66.04 o 
  -2  11   7       23.33       31.50     54.08 o 
  -1  11   7      427.47      288.87     60.04 o 
   0  11   7      426.86      445.31     43.80 o 
   1  11   7      262.36      385.09     56.68 o 
   2  11   7       22.34       62.65     61.61 o 
   3  11   7      232.25      209.94     75.03 o 
   4  11   7       21.88       22.97     76.13 o 
  -6  12   7        5.91       42.71     72.82 o 
  -5  12   7      126.60      115.72     79.75 o 
  -4  12   7      356.36      273.78     78.46 o 
  -3  12   7       43.27       55.38     67.75 o 
  -2  12   7        8.69       32.00     62.07 o 
  -1  12   7      692.49      655.86     63.94 o 
   0  12   7      551.10      535.55     44.52 o 
   1  12   7        7.28       27.05     54.60 o 
   2  12   7       64.09       66.26     66.26 o 
   3  12   7       52.60       17.81     71.51 o 
   4  12   7        0.33       13.28     70.06 o 
  -5  13   7       67.49       81.49     81.49 o 
  -4  13   7      289.99      368.88     76.04 o 
  -3  13   7      483.23      345.56     76.33 o 
  -2  13   7       10.38        9.94     64.30 o 
  -1  13   7      213.96      151.90     64.72 o 
   0  13   7       56.11       33.62     41.89 o 
   1  13   7       18.65       49.01     58.86 o 
   2  13   7       11.25        0.00     66.82 o 
   3  13   7        9.61       98.08     66.85 o 
  -5  14   7       46.44        4.86     78.26 o 
  -4  14   7      368.15      303.85     85.00 o 
  -3  14   7      140.23      101.48     72.45 o 
  -2  14   7      246.86      184.41     69.43 o 
  -1  14   7      684.73      601.46     75.18 o 
   0  14   7      992.35      947.86     54.43 o 
   1  14   7      100.89      201.80     62.12 o 
   2  14   7       36.68       64.21     63.98 o 
   3  14   7        0.14       52.49     64.66 o 
  -5  15   7       73.62       16.24     77.32 o 
  -4  15   7      187.43       95.72     81.58 o 
  -3  15   7       11.51       60.53     75.47 o 
  -2  15   7      372.54      389.83     75.91 o 
  -1  15   7      138.36      156.67     68.50 o 
   0  15   7      110.13       13.67    120.18 o 
   1  15   7       53.43        5.87     64.32 o 
   2  15   7        0.03      138.72     63.64 o 
  -4  16   7      224.33      123.79     80.51 o 
  -3  16   7        1.26        2.24     76.08 o 
  -2  16   7      290.09      335.06     79.35 o 
  -1  16   7      372.35      338.95     77.70 o 
   0  16   7       30.98        9.22     59.97 o 
   1  16   7       14.37       51.22     61.71 o 
   2  16   7       39.14       51.04     62.84 o 
  -4  17   7      195.23      199.29     74.06 o 
  -3  17   7       20.69       73.48     73.48 o 
  -2  17   7      232.49      158.86     80.03 o 
  -1  17   7      365.77      474.22     76.91 o 
   0  17   7        4.43       21.44     48.47 o 
   1  17   7       39.56       15.37     64.07 o 
  -3  18   7        1.19       77.90     70.64 o 
  -2  18   7       97.55        0.00     75.18 o 
  -1  18   7      116.65      138.28     68.18 o 
   0  18   7        5.17       59.65     59.12 o 
  -2  19   7       90.95      120.37     69.77 o 
  -1  19   7       21.35       18.94     68.10 o 
   1 -21   8       86.13      156.55     76.75 o 
  -1 -20   8      156.04      119.47     77.97 o 
   0 -20   8      112.81        7.14     56.34 o 
   1 -20   8      102.45       66.90     83.86 o 
   2 -20   8      251.87      217.84     79.91 o 
   3 -20   8       87.07       17.38     82.82 o 
  -2 -19   8       30.99       32.41     76.31 o 
  -1 -19   8      300.15      369.07     86.30 o 
   0 -19   8      576.83      389.02     63.09 o 
   1 -19   8        5.73       81.62     80.85 o 
   2 -19   8      175.21       85.46     80.61 o 
   3 -19   8       40.29       85.23     85.23 o 
  -2 -18   8      105.60      161.79     76.82 o 
  -1 -18   8      604.08      489.44     88.36 o 
   0 -18   8      409.48      234.50     60.41 o 
   1 -18   8        2.66       48.32     79.19 o 
   2 -18   8      274.48      301.73     79.92 o 
   3 -18   8       77.40       40.59     80.40 o 
   4 -18   8        7.66       35.62     79.13 o 
  -3 -17   8        0.57        4.63     73.01 o 
  -2 -17   8       62.15        9.85     80.54 o 
  -1 -17   8      308.66      275.66     80.29 o 
   0 -17   8      463.91      422.99     56.62 o 
   1 -17   8      720.98      771.07     89.24 o 
   2 -17   8      238.23      234.52     79.65 o 
   3 -17   8      230.09      187.81     85.08 o 
   4 -17   8      203.00       84.85     86.37 o 
  -3 -16   8       13.34       81.93     76.39 o 
  -2 -16   8       59.66       14.48     81.00 o 
  -1 -16   8     1371.13     1601.35    103.73 o 
   0 -16   8      369.40      270.16     60.96 o 
   1 -16   8      617.18      539.18     81.38 o 
   2 -16   8      303.11      267.18     77.15 o 
   3 -16   8      218.50      284.04     81.80 o 
   4 -16   8      128.48      109.75     83.97 o 
   5 -16   8      157.30      133.96     82.79 o 
  -4 -15   8        3.44       42.98     70.27 o 
  -3 -15   8        0.30       11.89     72.56 o 
  -2 -15   8      546.12      648.53     76.48 o 
  -1 -15   8     1608.48     1665.68    103.64 o 
   0 -15   8      314.12      198.73     72.80 o 
   1 -15   8       62.56       18.55     65.64 o 
   2 -15   8     2564.39     2570.61    106.22 o 
   3 -15   8        9.71       13.99     73.68 o 
   4 -15   8        9.43       27.45     79.86 o 
   5 -15   8       33.93       23.03     79.63 o 
  -4 -14   8        1.30       55.34     69.29 o 
  -3 -14   8       43.91        9.40     79.09 o 
  -2 -14   8      143.83      179.59     74.77 o 
  -1 -14   8      603.21      655.29     76.28 o 
   0 -14   8      141.62      126.22     45.77 o 
   1 -14   8       33.70       78.40     59.23 o 
   2 -14   8      809.99      671.56     77.57 o 
   3 -14   8       66.58       51.10     71.03 o 
   4 -14   8      109.20      129.29     74.88 o 
   5 -14   8      129.99      188.61     83.23 o 
  -4 -13   8       32.81       42.73     74.67 o 
  -3 -13   8      140.59      207.20     71.32 o 
  -2 -13   8     1187.85      986.27     90.68 o 
  -1 -13   8      916.87      963.05     77.27 o 
   0 -13   8       94.06      135.30     42.36 o 
   1 -13   8      248.37      235.14     60.22 o 
   2 -13   8     1065.98      998.89     74.57 o 
   3 -13   8       97.39       96.77     66.64 o 
   4 -13   8      116.83       16.47     76.08 o 
   5 -13   8       28.82       15.15     78.60 o 
  -5 -12   8        0.31       70.69     63.47 o 
  -4 -12   8       17.94       60.52     73.12 o 
  -3 -12   8       24.73       57.11     71.59 o 
  -2 -12   8      982.93     1010.77     79.49 o 
  -1 -12   8     1576.86     1848.60     85.42 o 
   0 -12   8        1.22       23.30     41.00 o 
   1 -12   8     1463.91     1447.42     74.87 o 
   2 -12   8     1421.44     1323.19     75.26 o 
   3 -12   8       88.02       55.45     65.56 o 
   4 -12   8       33.08        9.12     73.50 o 
   5 -12   8       96.50       96.16     80.53 o 
   6 -12   8        0.84        4.83     77.46 o 
  -5 -11   8        0.03       18.74     67.57 o 
  -4 -11   8       31.73      134.45     72.00 o 
  -3 -11   8       43.36      146.56     66.62 o 
  -2 -11   8      907.64      959.08     73.60 o 
  -1 -11   8     1042.09      991.44     68.63 o 
   0 -11   8       84.47      104.14     35.19 o 
   1 -11   8     2968.69     2966.02     80.36 o 
   2 -11   8     1429.18     1557.87     76.15 o 
   3 -11   8       32.10       50.06     60.93 o 
   4 -11   8      591.52      570.00     79.37 o 
   5 -11   8      152.69      215.45     81.39 o 
   6 -11   8       28.17      170.38     75.45 o 
  -5 -10   8      120.59      235.51     69.91 o 
  -4 -10   8       18.34       47.39     69.67 o 
  -3 -10   8     2000.56     1958.02     96.22 o 
  -2 -10   8     2319.74     2246.89     87.04 o 
  -1 -10   8      572.32      466.50     61.08 o 
   0 -10   8       13.48       67.49     29.91 o 
   1 -10   8     2355.37     2238.38     68.56 o 
   2 -10   8     1104.54      999.96     62.98 o 
   3 -10   8       93.63       95.12     59.65 o 
   4 -10   8     1266.38     1374.17     87.02 o 
   5 -10   8       42.79       83.47     76.57 o 
   6 -10   8       31.79       19.04     72.77 o 
  -5  -9   8        7.51       82.17     67.59 o 
  -4  -9   8      239.27      297.66     69.20 o 
  -3  -9   8      393.83      497.42     65.55 o 
  -2  -9   8     1157.62     1352.31     63.45 o 
  -1  -9   8      478.79      489.85     52.23 o 
   0  -9   8     1516.69     1555.96     43.36 o 
   1  -9   8     3642.72     3951.12     78.67 o 
   2  -9   8     1145.55     1166.69     58.11 o 
   3  -9   8      298.14      349.92     55.57 o 
   4  -9   8      882.33      863.35     74.46 o 
   5  -9   8        9.08       47.12     71.08 o 
   6  -9   8        1.74       40.18     75.30 o 
  -6  -8   8        0.04       62.84     59.82 o 
  -5  -8   8       18.73       27.18     68.54 o 
  -4  -8   8      400.49      573.21     73.26 o 
  -3  -8   8       70.75       47.69     58.89 o 
  -2  -8   8     1124.00     1175.39     60.30 o 
  -1  -8   8      527.87      646.71     49.91 o 
   0  -8   8     2103.31     2248.97     44.83 o 
   1  -8   8     3820.52     3688.08     72.79 o 
   2  -8   8      878.82      843.99     52.09 o 
   3  -8   8       44.66       49.60     47.19 o 
   4  -8   8        7.53       44.33     59.46 o 
   5  -8   8       40.77      100.92     68.25 o 
   6  -8   8       24.40       77.60     77.60 o 
  -6  -7   8       10.78       37.76     63.17 o 
  -5  -7   8        3.74       82.16     68.12 o 
  -4  -7   8      178.27       98.16     66.43 o 
  -3  -7   8     1821.94     1748.23     79.41 o 
  -2  -7   8      459.73      387.36     46.74 o 
  -1  -7   8       57.81        1.17     40.13 o 
   0  -7   8     2385.78     2695.78    130.13 o 
   1  -7   8     8494.90     9260.07    102.07 o 
   2  -7   8     1800.27     2010.01     62.58 o 
   3  -7   8      420.07      431.52     53.61 o 
   4  -7   8      174.26      197.41     59.87 o 
   5  -7   8        8.15       17.76     67.04 o 
   6  -7   8       15.87        4.91     72.86 o 
  -6  -6   8       25.72       32.40     64.05 o 
  -5  -6   8        1.13        0.00     63.31 o 
  -4  -6   8       58.37      128.85     62.41 o 
  -3  -6   8      656.04      680.33     57.97 o 
  -2  -6   8     1741.80     1693.44     62.41 o 
  -1  -6   8      238.47      171.58     38.29 o 
   0  -6   8     2310.08     2332.06    145.87 o 
   1  -6   8     4887.43     4862.56     72.20 o 
   2  -6   8     2163.86     2219.01     63.08 o 
   3  -6   8     1161.95     1292.20     62.15 o 
   4  -6   8      839.76      896.45     68.15 o 
   5  -6   8        2.45       68.29     68.29 o 
   6  -6   8       17.45       10.34     77.62 o 
  -6  -5   8       42.75       22.98     62.11 o 
  -5  -5   8       76.43       33.39     61.98 o 
  -4  -5   8        4.96       59.95     55.67 o 
  -3  -5   8      677.15      584.06     57.43 o 
  -2  -5   8      214.48      247.24     37.87 o 
  -1  -5   8        1.99       15.31     30.61 o 
   0  -5   8     3315.60     3455.36    164.51 o 
   1  -5   8     6467.06     6559.59     78.86 o 
   2  -5   8     2304.05     2298.07     59.82 o 
   3  -5   8     2329.06     2610.52     81.30 o 
   4  -5   8      914.85      984.81     70.38 o 
   5  -5   8        1.83       21.52     65.16 o 
   6  -5   8       48.04       87.71     78.30 o 
  -6  -4   8       24.95       61.02     61.79 o 
  -5  -4   8      249.58      283.78     62.68 o 
  -4  -4   8       31.44       43.78     53.59 o 
  -3  -4   8       21.84       20.60     48.34 o 
  -2  -4   8       17.45        6.42     35.73 o 
  -1  -4   8       24.77       24.38      7.16 o 
   0  -4   8     2965.43     3213.36     45.03 o 
   1  -4   8     7692.22     7081.71     80.39 o 
   2  -4   8      252.72      345.87     37.92 o 
   3  -4   8      134.94      153.46     44.60 o 
   4  -4   8      754.26      883.16     74.93 o 
   5  -4   8      173.69      312.85     70.44 o 
   6  -4   8       10.25       79.53     79.53 o 
  -6  -3   8       39.17       56.83     63.34 o 
  -5  -3   8        1.17        7.48     60.03 o 
  -4  -3   8        1.04       32.39     50.55 o 
  -3  -3   8       73.75      179.99     43.43 o 
  -2  -3   8        8.49       46.18     32.66 o 
  -1  -3   8      409.63      485.32     34.62 o 
   0  -3   8     7782.98     8705.62     93.00 o 
   1  -3   8     1385.77     1439.66     44.10 o 
   2  -3   8        2.72        9.18     34.93 o 
   3  -3   8      959.99     1072.46     58.57 o 
   4  -3   8      804.41      917.04     74.30 o 
   5  -3   8       68.03       73.62     73.62 o 
   6  -3   8       18.48       77.55     77.55 o 
  -6  -2   8      168.69       69.69     67.30 o 
  -5  -2   8        7.57       57.57     57.57 o 
  -4  -2   8        0.24       31.77     50.32 o 
  -3  -2   8       35.60       96.66     37.71 o 
  -2  -2   8     1881.67     1888.56     54.24 o 
  -1  -2   8       14.87       51.91     25.15 o 
   0  -2   8     1913.06     2318.75     36.53 o 
   1  -2   8     4372.68     4360.31     68.67 o 
   2  -2   8       92.50       71.88     39.09 o 
   3  -2   8     1508.29     1597.22     70.79 o 
   4  -2   8      313.81      410.38     64.59 o 
   5  -2   8       26.98       29.36     72.93 o 
   6  -2   8       18.47       66.07     74.70 o 
  -6  -1   8       37.71       94.47     60.95 o 
  -5  -1   8        0.45       33.36     58.82 o 
  -4  -1   8       33.74       45.51     51.85 o 
  -3  -1   8       64.64      106.89     42.82 o 
  -2  -1   8        1.40       20.52     35.83 o 
  -1  -1   8     3115.45     3341.75     64.02 o 
   0  -1   8     8694.13     8273.25    290.43 o 
   1  -1   8     6269.26     5982.25     82.47 o 
   2  -1   8      301.01      297.40     43.18 o 
   3  -1   8     3521.02     3487.97     90.15 o 
   4  -1   8      601.00      656.09     68.76 o 
   5  -1   8       54.51       83.81     69.75 o 
   6  -1   8       60.39       64.57     78.57 o 
  -6   0   8        2.11       25.37     62.81 o 
  -5   0   8       30.92       58.33     58.85 o 
  -4   0   8       33.40      105.44     56.03 o 
  -3   0   8        0.72        0.90     46.81 o 
  -2   0   8      225.39      262.44     40.35 o 
  -1   0   8      181.55      229.85     33.11 o 
   0   0   8    10421.98    10421.75    216.93 o 
   1   0   8     3513.43     3495.62     64.17 o 
   2   0   8      454.65      417.00     44.87 o 
   3   0   8     1111.08     1056.54     63.07 o 
   4   0   8      413.66      436.14     63.78 o 
   5   0   8       54.18      127.99     71.14 o 
   6   0   8       11.73       53.98     74.77 o 
  -6   1   8       33.25      151.20     63.88 o 
  -5   1   8       11.13       67.44     67.44 o 
  -4   1   8       74.54      175.64     55.64 o 
  -3   1   8      108.84      156.34     46.98 o 
  -2   1   8        0.18       18.32     35.19 o 
  -1   1   8       35.12       10.54     32.34 o 
   0   1   8     1049.41     1149.65     73.35 o 
   1   1   8      200.86      240.23     31.66 o 
   2   1   8      489.45      516.01     43.50 o 
   3   1   8     1113.41     1066.06     65.23 o 
   4   1   8      268.69      381.81     67.90 o 
   5   1   8       26.64       28.64     71.87 o 
   6   1   8        4.11        2.33     75.49 o 
  -6   2   8       71.33       89.68     74.69 o 
  -5   2   8       32.12      109.24     68.19 o 
  -4   2   8      322.40      378.82     62.25 o 
  -3   2   8       82.08       22.81     46.68 o 
  -2   2   8       77.16       64.21     35.40 o 
  -1   2   8      796.08      939.96     45.63 o 
   0   2   8     1736.00     2072.34    124.47 o 
   1   2   8       42.77       46.07     32.19 o 
   2   2   8      546.77      513.57     46.25 o 
   3   2   8      859.03      949.84     64.10 o 
   4   2   8       18.97       61.84     63.01 o 
   5   2   8       10.17        9.68     75.54 o 
   6   2   8        6.79       14.49     75.61 o 
  -6   3   8       20.78      170.04     75.45 o 
  -5   3   8        0.75       34.35     64.08 o 
  -4   3   8      246.40      281.51     57.39 o 
  -3   3   8       98.93      136.26     41.15 o 
  -2   3   8      788.58      783.20     45.27 o 
  -1   3   8     2972.10     3290.87     65.13 o 
   0   3   8     4588.07     4657.68     51.28 o 
   1   3   8       27.25       26.21      8.25 o 
   2   3   8      972.12     1045.17     56.75 o 
   3   3   8     1304.56     1358.67     71.68 o 
   4   3   8      208.38      367.30     66.56 o 
   5   3   8       91.81       68.26     80.50 o 
   6   3   8       17.95       35.75     74.75 o 
  -6   4   8        6.64      157.92     66.66 o 
  -5   4   8       75.32       98.70     62.22 o 
  -4   4   8        7.71       14.78     48.04 o 
  -3   4   8        0.59       61.12     38.95 o 
  -2   4   8      249.89      186.47     36.54 o 
  -1   4   8      341.03      352.29     34.21 o 
   0   4   8       29.86       14.31     24.57 o 
   1   4   8       90.70      169.38     34.88 o 
   2   4   8     2498.13     2533.65     76.41 o 
   3   4   8      859.48      969.99     66.89 o 
   4   4   8       44.78       47.67     70.78 o 
   5   4   8       26.35      171.72     75.91 o 
  -6   5   8        0.12       62.54     60.30 o 
  -5   5   8      263.33      190.77     63.86 o 
  -4   5   8      408.58      466.11     59.22 o 
  -3   5   8       20.99       66.84     39.88 o 
  -2   5   8       70.09       43.75     37.90 o 
  -1   5   8       59.88      113.69     34.03 o 
   0   5   8     1585.98     1703.25     37.33 o 
   1   5   8      989.63      968.18     49.79 o 
   2   5   8      153.28       74.14     47.56 o 
   3   5   8      326.60      404.90     62.36 o 
   4   5   8       45.61       55.72     71.07 o 
   5   5   8       75.40       71.30     79.51 o 
  -6   6   8        0.36       33.77     57.04 o 
  -5   6   8       70.89       43.64     61.26 o 
  -4   6   8      264.93      281.99     58.12 o 
  -3   6   8      310.62      438.28     46.69 o 
  -2   6   8      267.23      227.60     38.52 o 
  -1   6   8     2871.63     3019.47     69.24 o 
   0   6   8     1536.61     1773.89    106.48 o 
   1   6   8      113.08      152.68     40.05 o 
   2   6   8      739.03      758.48     58.28 o 
   3   6   8      264.34      345.99     65.34 o 
   4   6   8        2.32        0.00     73.01 o 
   5   6   8       33.19       36.50     82.31 o 
  -6   7   8       25.86        6.12     60.46 o 
  -5   7   8      145.14      132.55     62.43 o 
  -4   7   8      365.56      484.83     59.57 o 
  -3   7   8        3.06       71.28     43.81 o 
  -2   7   8       40.16       35.70     38.41 o 
  -1   7   8     1488.49     1607.78     60.44 o 
   0   7   8      567.66      532.27     32.37 o 
   1   7   8       27.32       60.91     42.83 o 
   2   7   8     1188.28     1181.23     70.59 o 
   3   7   8      280.98      435.30     63.66 o 
   4   7   8        1.21       30.09     72.81 o 
   5   7   8       11.07        4.85     77.78 o 
  -6   8   8       48.08       32.72     62.76 o 
  -5   8   8      155.20      118.03     66.56 o 
  -4   8   8       32.28       24.08     60.19 o 
  -3   8   8        7.97       30.70     52.91 o 
  -2   8   8      234.68      228.31     44.90 o 
  -1   8   8     1426.20     1584.90     59.87 o 
   0   8   8       36.45       97.55     30.02 o 
   1   8   8       92.72       65.25     45.25 o 
   2   8   8      581.86      785.61     65.02 o 
   3   8   8      408.46      431.75     70.33 o 
   4   8   8       12.19       30.10     76.42 o 
   5   8   8       31.19       29.99     77.52 o 
  -6   9   8       25.59        8.28     63.57 o 
  -5   9   8      432.45      347.83     72.76 o 
  -4   9   8       21.68       52.68     60.50 o 
  -3   9   8       23.61       65.86     55.35 o 
  -2   9   8       63.23       95.89     47.95 o 
  -1   9   8       19.00       12.96     46.75 o 
   0   9   8        1.23       28.57     31.71 o 
   1   9   8      869.51      887.73     59.48 o 
   2   9   8     1743.94     1713.93     85.86 o 
   3   9   8      216.07      236.74     72.32 o 
   4   9   8       42.54      110.81     74.77 o 
  -6  10   8       33.81       77.17     64.17 o 
  -5  10   8       52.45      169.86     70.44 o 
  -4  10   8      286.97      265.40     70.63 o 
  -3  10   8      382.68      479.03     66.56 o 
  -2  10   8      119.01       91.93     55.11 o 
  -1  10   8        0.40       66.01     48.70 o 
   0  10   8        7.00      101.33     38.41 o 
   1  10   8      345.34      237.90     60.05 o 
   2  10   8      506.91      350.90     67.89 o 
   3  10   8       70.26       53.91     70.11 o 
   4  10   8       22.54       71.60     71.60 o 
  -6  11   8       26.23        2.23     69.99 o 
  -5  11   8      216.81      170.75     74.10 o 
  -4  11   8      431.56      446.92     76.43 o 
  -3  11   8      387.09      297.36     69.40 o 
  -2  11   8       19.46        5.55     54.88 o 
  -1  11   8       10.42       17.02     52.68 o 
   0  11   8       68.96       19.57     38.37 o 
   1  11   8       11.88       36.76     52.78 o 
   2  11   8      102.60      170.94     61.16 o 
   3  11   8       14.17       71.02     71.02 o 
   4  11   8        4.53       61.55     66.78 o 
  -6  12   8       68.34      102.03     69.71 o 
  -5  12   8      211.19      269.77     78.36 o 
  -4  12   8       38.79       60.77     71.75 o 
  -3  12   8      108.17      231.13     65.33 o 
  -2  12   8        5.85      131.04     59.31 o 
  -1  12   8      154.59      170.18     60.40 o 
   0  12   8        1.91       35.77     38.63 o 
   1  12   8      628.86      481.41     68.08 o 
   2  12   8        5.66        1.92     62.40 o 
   3  12   8        0.13        4.27     65.28 o 
   4  12   8       12.37       45.81     67.40 o 
  -5  13   8      120.63      168.70     78.39 o 
  -4  13   8       19.89       39.21     78.44 o 
  -3  13   8      107.70      189.89     72.75 o 
  -2  13   8      218.81      311.20     65.40 o 
  -1  13   8      183.83      267.06     62.00 o 
   0  13   8       30.71       63.31     41.75 o 
   1  13   8        2.95       53.15     60.42 o 
   2  13   8      180.40      200.00     65.38 o 
   3  13   8        0.68       67.01     67.01 o 
  -5  14   8       28.96       83.90     75.47 o 
  -4  14   8        9.01       54.19     78.14 o 
  -3  14   8       68.86        9.02     75.08 o 
  -2  14   8      169.94       38.66     72.79 o 
  -1  14   8       13.66       32.92     65.56 o 
   0  14   8        5.68       67.23     63.10 o 
   1  14   8       79.21       34.99     64.65 o 
   2  14   8       49.99        0.00     65.75 o 
   3  14   8        0.32      136.59     59.75 o 
  -5  15   8       54.65       56.84     72.34 o 
  -4  15   8       12.73       45.00     76.85 o 
  -3  15   8       64.08       11.73     74.21 o 
  -2  15   8       63.67       84.83     72.71 o 
  -1  15   8       41.61       32.07     68.40 o 
   0  15   8        8.79       82.70     45.63 o 
   1  15   8      150.66      131.11     64.82 o 
   2  15   8        1.29       37.67     65.87 o 
  -4  16   8       43.28       35.07     75.73 o 
  -3  16   8       33.14      222.33     68.80 o 
  -2  16   8       22.87       11.30     74.22 o 
  -1  16   8       29.40       46.07     71.62 o 
   0  16   8        0.01       32.31     47.29 o 
   1  16   8        3.87       27.14     61.22 o 
   2  16   8       16.55       26.36     61.50 o 
  -4  17   8       13.85       76.13     76.13 o 
  -3  17   8       49.13        4.71     71.53 o 
  -2  17   8       19.91      109.73     70.62 o 
  -1  17   8       42.15       72.80     70.35 o 
   0  17   8        4.23       47.45     47.45 o 
   1  17   8       18.85       18.52     58.85 o 
  -3  18   8       86.57       40.30     75.72 o 
  -2  18   8        5.57       31.38     74.34 o 
  -1  18   8       10.44       53.91     69.24 o 
   0  18   8        3.37       46.09     46.09 o 
  -1 -20   9       46.65      129.70     74.34 o 
   0 -20   9       72.43       33.68     55.46 o 
   1 -20   9       15.02        7.27     79.08 o 
   2 -20   9        3.25      158.40     75.71 o 
   3 -20   9      107.33       98.15     78.34 o 
  -2 -19   9      228.73       98.18     73.78 o 
  -1 -19   9       35.14       31.97     80.05 o 
   0 -19   9      121.11       83.82     58.76 o 
   1 -19   9        5.21       17.13     81.65 o 
   2 -19   9       18.86      110.06     76.97 o 
   3 -19   9      192.65       17.73     85.58 o 
  -2 -18   9      372.21      286.50     79.50 o 
  -1 -18   9       35.89       17.44     80.03 o 
   0 -18   9        3.95       53.16     54.56 o 
   1 -18   9        2.90       50.65     78.51 o 
   2 -18   9        0.65       27.24     78.29 o 
   3 -18   9       37.17       58.28     80.79 o 
   4 -18   9       37.19      214.27     77.26 o 
  -3 -17   9      176.26      224.09     75.04 o 
  -2 -17   9      111.64        2.48     78.15 o 
  -1 -17   9       76.22       12.24     81.90 o 
   0 -17   9       24.43       46.62     54.18 o 
   1 -17   9      207.43       58.24     79.12 o 
   2 -17   9      157.10       71.97     81.02 o 
   3 -17   9       12.16       17.43     78.55 o 
   4 -17   9       61.52       10.22     86.20 o 
  -3 -16   9      296.09      203.46     78.76 o 
  -2 -16   9      299.82      234.07     83.13 o 
  -1 -16   9        0.42       68.98     79.77 o 
   0 -16   9      120.86       38.84     82.69 o 
   1 -16   9        9.27       15.46     69.98 o 
   2 -16   9       11.90       32.40     74.94 o 
   3 -16   9       89.73      144.24     77.94 o 
   4 -16   9        3.70       84.81     84.81 o 
   5 -16   9      104.93      182.90     79.98 o 
  -4 -15   9       79.54       21.10     72.15 o 
  -3 -15   9      614.23      464.68     84.57 o 
  -2 -15   9      680.54      605.89     89.16 o 
  -1 -15   9       64.73      141.47     73.95 o 
   0 -15   9       80.68      144.44     47.50 o 
   1 -15   9      521.63      506.92     71.19 o 
   2 -15   9       92.24      140.22     68.39 o 
   3 -15   9        4.29       54.22     74.39 o 
   4 -15   9       86.43      105.88     80.63 o 
   5 -15   9       74.85       40.66     86.60 o 
  -4 -14   9      115.31       69.86     72.39 o 
  -3 -14   9      798.31      564.86     89.74 o 
  -2 -14   9      304.92      324.77     76.35 o 
  -1 -14   9      285.22      321.36     77.43 o 
   0 -14   9     1332.13     1349.04     58.47 o 
   1 -14   9      563.01      446.24     70.46 o 
   2 -14   9       11.97        2.02     66.91 o 
   3 -14   9       10.31       67.69     72.58 o 
   4 -14   9       23.01       64.07     76.32 o 
   5 -14   9      118.16       15.31     84.87 o 
  -4 -13   9      260.86      135.13     76.44 o 
  -3 -13   9      565.76      436.80     84.53 o 
  -2 -13   9       79.22       36.65     71.85 o 
  -1 -13   9      239.82      291.08     68.02 o 
   0 -13   9     3256.59     3339.28     71.42 o 
   1 -13   9      209.57      221.71     59.87 o 
   2 -13   9       14.30       23.39     61.51 o 
   3 -13   9      353.32      485.89     71.61 o 
   4 -13   9      147.64      150.83     78.95 o 
   5 -13   9      176.70      279.50     84.11 o 
  -5 -12   9       20.79        7.92     65.24 o 
  -4 -12   9      451.55      528.61     81.07 o 
  -3 -12   9      474.24      402.44     76.49 o 
  -2 -12   9      341.50      451.17     70.98 o 
  -1 -12   9       95.06       99.75     60.46 o 
   0 -12   9     4145.12     4191.77     71.87 o 
   1 -12   9      599.56      422.64     58.46 o 
   2 -12   9      233.87      294.21     59.82 o 
   3 -12   9        7.48       28.39     64.32 o 
   4 -12   9      331.30      341.58     81.19 o 
   5 -12   9       66.65       99.94     84.13 o 
  -5 -11   9      172.06      181.35     70.67 o 
  -4 -11   9      140.41      104.83     73.25 o 
  -3 -11   9      147.54       41.88     74.83 o 
  -2 -11   9       12.11       72.84     59.53 o 
  -1 -11   9     1372.76     1409.29     72.49 o 
   0 -11   9     2360.62     2559.95     59.98 o 
   1 -11   9      678.90      783.25     59.10 o 
   2 -11   9      190.00      137.30     54.11 o 
   3 -11   9       40.53       40.25     62.96 o 
   4 -11   9       31.01        2.27     68.82 o 
   5 -11   9       16.24       82.75     82.75 o 
   6 -11   9        0.22       16.90     74.53 o 
  -5 -10   9       25.54       90.96     67.71 o 
  -4 -10   9      537.61      531.12     77.69 o 
  -3 -10   9      746.58      928.39     77.04 o 
  -2 -10   9       13.48       19.54     55.66 o 
  -1 -10   9     2874.41     2983.31     90.15 o 
   0 -10   9      976.98     1124.95     81.45 o 
   1 -10   9       76.69      124.23     47.18 o 
   2 -10   9      450.00      426.12     56.11 o 
   3 -10   9       78.47       85.41     23.40 o 
   4 -10   9       24.35       73.84     64.26 o 
   5 -10   9       52.80        7.20     78.37 o 
   6 -10   9        0.44       41.26     76.85 o 
  -5  -9   9        4.45       70.39     66.52 o 
  -4  -9   9      958.98      912.44     84.43 o 
  -3  -9   9      379.51      392.21     66.31 o 
  -2  -9   9        1.25       23.28     53.34 o 
  -1  -9   9     1922.40     2002.78     72.36 o 
   0  -9   9     3405.36     3491.98    173.36 o 
   1  -9   9       39.34      156.91     41.15 o 
   2  -9   9      408.60      510.25     46.16 o 
   3  -9   9      720.14      826.31     64.49 o 
   4  -9   9      330.32      334.84     68.75 o 
   5  -9   9        2.95       44.26     73.85 o 
   6  -9   9       10.31       21.70     75.25 o 
  -6  -8   9       28.88       27.01     61.63 o 
  -5  -8   9      168.97      146.12     73.05 o 
  -4  -8   9        7.39        9.97     64.25 o 
  -3  -8   9      275.25      263.22     64.53 o 
  -2  -8   9      128.02      226.60     49.65 o 
  -1  -8   9     3979.48     3915.00     83.47 o 
   0  -8   9     3090.90     3316.58    143.77 o 
   1  -8   9     1069.73     1095.18     53.41 o 
   2  -8   9     1206.38     1198.53     60.07 o 
   3  -8   9       57.27      101.59     50.11 o 
   4  -8   9        0.93       19.31     58.74 o 
   5  -8   9       66.12      139.88     72.76 o 
   6  -8   9       34.82       19.64     77.87 o 
  -6  -7   9       43.51        9.23     63.74 o 
  -5  -7   9      292.48      312.59     71.24 o 
  -4  -7   9      332.94      301.26     68.84 o 
  -3  -7   9      154.08      195.77     60.75 o 
  -2  -7   9      261.45      233.42     46.98 o 
  -1  -7   9     3050.97     2960.46     70.54 o 
   0  -7   9     3395.56     3788.41     50.69 o 
   1  -7   9      573.33      519.98     42.46 o 
   2  -7   9      768.97      789.67     48.55 o 
   3  -7   9       39.55      130.29     46.84 o 
   4  -7   9      555.07      459.07     72.59 o 
   5  -7   9       92.38      145.52     68.37 o 
   6  -7   9       28.40       62.81     77.77 o 
  -6  -6   9       51.29       35.50     61.89 o 
  -5  -6   9      251.00      241.06     70.14 o 
  -4  -6   9      486.01      462.04     67.55 o 
  -3  -6   9      182.55      220.20     58.46 o 
  -2  -6   9      442.71      536.99     48.51 o 
  -1  -6   9     8766.57     8419.19    103.76 o 
   0  -6   9     2915.01     3112.68     46.18 o 
   1  -6   9     1007.12     1104.11     44.05 o 
   2  -6   9     1239.69     1179.91     52.88 o 
   3  -6   9      661.60      660.93     58.13 o 
   4  -6   9      244.42      209.52     66.33 o 
   5  -6   9        2.14       28.54     64.78 o 
   6  -6   9        8.70      132.05     73.16 o 
  -6  -5   9       37.18       54.36     60.99 o 
  -5  -5   9      173.57      228.10     65.47 o 
  -4  -5   9      352.76      436.06     58.87 o 
  -3  -5   9       34.23      135.03     47.58 o 
  -2  -5   9     2784.20     2859.40     71.33 o 
  -1  -5   9     4761.28     4614.26     77.43 o 
   0  -5   9      469.92      513.11     42.80 o 
   1  -5   9     1115.66     1145.63     50.14 o 
   2  -5   9     4158.40     4255.72     79.20 o 
   3  -5   9      494.17      553.81     55.83 o 
   4  -5   9      441.19      359.82     64.68 o 
   5  -5   9        1.24       68.70     65.73 o 
   6  -5   9        3.54       18.53     75.43 o 
  -6  -4   9       55.37       33.80     64.40 o 
  -5  -4   9      445.21      404.17     68.46 o 
  -4  -4   9      321.69      370.41     60.69 o 
  -3  -4   9       83.60      177.87     46.38 o 
  -2  -4   9     3068.00     2964.61     68.36 o 
  -1  -4   9     6119.81     5802.36     80.58 o 
   0  -4   9      513.19      519.99     29.82 o 
   1  -4   9     2531.49     2646.07     59.80 o 
   2  -4   9     1999.30     2064.97     58.77 o 
   3  -4   9      691.11      722.88     56.63 o 
   4  -4   9      949.02      952.83     73.92 o 
   5  -4   9        6.58       37.75     70.02 o 
   6  -4   9       11.29       15.87     77.77 o 
  -6  -3   9       66.34      104.92     62.95 o 
  -5  -3   9       99.09       63.66     62.22 o 
  -4  -3   9       65.43        4.98     53.46 o 
  -3  -3   9      105.54       89.33     49.75 o 
  -2  -3   9     6698.27     6248.51     91.42 o 
  -1  -3   9     6066.84     5794.00     80.19 o 
   0  -3   9      402.17      420.71     27.13 o 
   1  -3   9     6250.82     5822.33     82.06 o 
   2  -3   9      857.61      808.20     47.78 o 
   3  -3   9      113.52       98.49     47.52 o 
   4  -3   9       63.51      103.59     60.88 o 
   5  -3   9        7.26      120.21     66.01 o 
   6  -3   9       12.41       73.81     73.81 o 
  -6  -2   9       26.76       48.91     62.85 o 
  -5  -2   9        9.07       13.02     57.14 o 
  -4  -2   9       30.82        1.60     53.02 o 
  -3  -2   9      358.00      385.19     49.69 o 
  -2  -2   9      578.66      547.70     47.33 o 
  -1  -2   9     4510.89     4218.57     73.18 o 
   0  -2   9       80.21       63.11     20.56 o 
   1  -2   9       31.54       24.63     29.87 o 
   2  -2   9      437.13      354.69     43.17 o 
   3  -2   9       15.51        0.00     45.82 o 
   4  -2   9        3.23        8.54     58.48 o 
   5  -2   9       29.54        9.72     69.24 o 
   6  -2   9       63.46        2.42     73.78 o 
  -6  -1   9       20.46       38.28     61.79 o 
  -5  -1   9       17.78       60.11     60.11 o 
  -4  -1   9       29.36       46.39     53.45 o 
  -3  -1   9      361.43      297.38     48.91 o 
  -2  -1   9     7047.71     6904.35    100.80 o 
  -1  -1   9      104.27      118.17     33.92 o 
   0  -1   9        8.74        8.51     20.52 o 
   1  -1   9     2805.54     2835.53     72.35 o 
   2  -1   9     4940.14     4742.22     88.72 o 
   3  -1   9      320.73      383.11     51.50 o 
   4  -1   9      113.15       95.67     59.68 o 
   5  -1   9       38.84       43.23     71.97 o 
   6  -1   9        1.05       16.99     69.61 o 
  -6   0   9       15.96       48.01     65.59 o 
  -5   0   9       14.74       14.28     63.55 o 
  -4   0   9      107.70       79.90     60.78 o 
  -3   0   9     1288.03     1285.15     68.86 o 
  -2   0   9    11937.84    11323.13    128.81 o 
  -1   0   9     6990.67     6085.17     89.21 o 
   0   0   9      323.16      370.04     49.45 o 
   1   0   9      498.08      637.90     50.99 o 
   2   0   9     2859.96     2705.57     73.54 o 
   3   0   9       25.54       47.58     47.58 o 
   4   0   9      338.60      412.75     66.21 o 
   5   0   9       62.40      127.55     68.60 o 
   6   0   9        0.53       28.25     70.60 o 
  -6   1   9       76.71       52.24     71.22 o 
  -5   1   9       21.56        8.89     66.99 o 
  -4   1   9        0.83       54.45     58.14 o 
  -3   1   9      362.32      267.48     51.86 o 
  -2   1   9     8543.33     8278.75    114.34 o 
  -1   1   9     4886.39     4664.91     78.90 o 
   0   1   9       91.74      104.55     21.43 o 
   1   1   9     6837.97     6280.48     90.48 o 
   2   1   9      753.48      583.24     52.86 o 
   3   1   9       10.16       26.67     48.59 o 
   4   1   9      249.65      280.88     62.51 o 
   5   1   9       10.16       69.49     69.49 o 
   6   1   9        2.41       25.51     70.04 o 
  -6   2   9       81.07      117.77     69.63 o 
  -5   2   9       53.58       33.58     71.30 o 
  -4   2   9      210.77      174.71     58.81 o 
  -3   2   9      969.81      800.52     59.47 o 
  -2   2   9      443.28      394.51     43.15 o 
  -1   2   9     5223.59     4808.83     82.81 o 
   0   2   9     1291.20     1285.55     33.69 o 
   1   2   9     8739.28     8654.99    103.79 o 
   2   2   9      470.61      513.60     47.20 o 
   3   2   9        8.75       57.38     47.53 o 
   4   2   9       47.42        6.28     61.92 o 
   5   2   9       38.20       98.80     67.87 o 
   6   2   9        0.52      109.33     71.29 o 
  -6   3   9        2.57        0.00     70.46 o 
  -5   3   9       39.98        9.67     69.30 o 
  -4   3   9       20.09       73.82     56.37 o 
  -3   3   9     1438.41     1496.79     68.66 o 
  -2   3   9      226.82      233.24     41.34 o 
  -1   3   9      915.01      898.74     47.06 o 
   0   3   9     3153.87     2975.32     51.80 o 
   1   3   9     4931.36     4948.06     83.27 o 
   2   3   9     3163.20     3481.26     82.37 o 
   3   3   9      184.97      250.95     53.67 o 
   4   3   9      406.92      514.62     74.72 o 
   5   3   9       15.83       99.14     72.82 o 
  -6   4   9       10.30        7.50     67.17 o 
  -5   4   9        0.61       64.46     64.46 o 
  -4   4   9       43.80       57.94     52.68 o 
  -3   4   9      310.89      225.46     49.74 o 
  -2   4   9     1627.08     1693.06     60.96 o 
  -1   4   9     1483.52     1745.89     54.01 o 
   0   4   9      603.20      539.14     29.83 o 
   1   4   9     4802.90     4638.33     82.72 o 
   2   4   9      880.70      926.82     56.05 o 
   3   4   9       11.37       54.47     54.47 o 
   4   4   9       29.01       99.18     66.59 o 
   5   4   9       17.14       70.85     76.80 o 
  -6   5   9       31.15       58.11     59.83 o 
  -5   5   9       50.05       51.70     61.11 o 
  -4   5   9        0.43       16.64     51.05 o 
  -3   5   9      493.26      445.68     49.97 o 
  -2   5   9     1656.35     1602.55     61.00 o 
  -1   5   9     1414.77     1629.94     62.95 o 
   0   5   9     1747.35     1547.63     96.01 o 
   1   5   9     2426.42     2358.83     69.78 o 
   2   5   9       70.13       49.90     46.59 o 
   3   5   9      657.59      832.75     69.72 o 
   4   5   9       90.28       90.08     72.78 o 
   5   5   9        5.61        7.14     74.97 o 
  -6   6   9       91.31      199.56     58.64 o 
  -5   6   9       25.81      104.50     56.36 o 
  -4   6   9      126.01       93.65     54.06 o 
  -3   6   9        7.83       48.08     48.08 o 
  -2   6   9      814.16      711.76     52.87 o 
  -1   6   9       66.79       95.89     37.86 o 
   0   6   9      937.18      919.14     37.96 o 
   1   6   9     1409.90     1323.24     62.12 o 
   2   6   9        2.01       57.54     49.64 o 
   3   6   9      381.16      401.02     63.45 o 
   4   6   9       60.37       17.88     72.86 o 
   5   6   9        3.97       43.85     73.22 o 
  -6   7   9       38.97       18.42     62.33 o 
  -5   7   9        0.26        0.00     59.23 o 
  -4   7   9        6.02       18.46     56.97 o 
  -3   7   9        6.95       38.47     46.72 o 
  -2   7   9      339.08      315.42     47.46 o 
  -1   7   9        1.63       13.13     40.50 o 
   0   7   9     2958.67     2905.84    185.77 o 
   1   7   9     1663.67     1783.01     69.54 o 
   2   7   9      416.50      487.59     58.70 o 
   3   7   9       64.93        5.92     64.31 o 
   4   7   9       60.20       33.71     73.75 o 
   5   7   9       30.51       38.31     73.25 o 
  -6   8   9        7.77       14.21     61.29 o 
  -5   8   9      112.61       41.35     61.65 o 
  -4   8   9      252.35      414.33     57.86 o 
  -3   8   9      304.93      292.04     58.02 o 
  -2   8   9        2.95        4.68     45.80 o 
  -1   8   9      483.91      635.58     53.72 o 
   0   8   9     1536.18     1507.80     60.21 o 
   1   8   9      258.49      196.04     49.85 o 
   2   8   9       67.93       65.39     56.39 o 
   3   8   9        7.27       12.30     64.63 o 
   4   8   9       96.26      150.77     69.10 o 
   5   8   9       27.93      105.93     68.08 o 
  -6   9   9        0.26       43.27     63.51 o 
  -5   9   9       29.01       72.23     67.11 o 
  -4   9   9        0.03      151.30     59.07 o 
  -3   9   9      866.83      896.80     71.51 o 
  -2   9   9       46.68       82.99     50.89 o 
  -1   9   9      142.11      127.14     52.54 o 
   0   9   9     1602.85     1504.50     50.20 o 
   1   9   9      362.28      311.26     56.29 o 
   2   9   9      140.84        1.81     62.66 o 
   3   9   9      329.99      338.71     72.16 o 
   4   9   9      102.44      113.48     75.50 o 
  -6  10   9        1.90        4.16     66.47 o 
  -5  10   9       64.60       37.42     70.97 o 
  -4  10   9      325.40      432.18     67.92 o 
  -3  10   9        1.24       47.59     60.87 o 
  -2  10   9      294.36      335.38     57.61 o 
  -1  10   9       17.60       21.46     49.71 o 
   0  10   9     2018.52     2004.70     55.79 o 
   1  10   9      604.15      645.69     63.26 o 
   2  10   9      165.53      128.49     65.87 o 
   3  10   9      362.47      464.28     77.77 o 
   4  10   9       18.62      110.72     67.70 o 
  -6  11   9        0.84       14.88     67.46 o 
  -5  11   9       37.57      212.16     71.77 o 
  -4  11   9        0.96       39.33     68.03 o 
  -3  11   9        1.38       65.39     65.39 o 
  -2  11   9      294.00      231.73     66.56 o 
  -1  11   9      799.38      764.06     66.73 o 
   0  11   9       48.03       17.57     45.93 o 
   1  11   9       27.32       87.70     56.01 o 
   2  11   9      121.79      134.09     61.72 o 
   3  11   9      313.33      243.78     75.58 o 
   4  11   9        6.72       60.33     64.75 o 
  -5  12   9        7.57       25.27     73.49 o 
  -4  12   9        9.69       40.54     70.88 o 
  -3  12   9      102.33       44.49     71.51 o 
  -2  12   9       89.40       65.71     63.25 o 
  -1  12   9       29.52       36.09     62.55 o 
   0  12   9     1073.27      913.41     73.53 o 
   1  12   9        5.07       22.34     57.51 o 
   2  12   9      122.16      170.56     64.31 o 
   3  12   9       25.16       52.26     67.86 o 
  -5  13   9       28.03      140.51     71.05 o 
  -4  13   9       20.46       75.55     75.55 o 
  -3  13   9       87.84      132.70     68.75 o 
  -2  13   9        4.43       23.15     66.50 o 
  -1  13   9       59.24       50.14     61.70 o 
   0  13   9      207.48      161.39     45.93 o 
   1  13   9       16.03       11.37     60.77 o 
   2  13   9       62.72       58.47     67.78 o 
   3  13   9       61.95      151.42     63.60 o 
  -5  14   9        7.52       11.47     70.69 o 
  -4  14   9        0.13       78.37     78.37 o 
  -3  14   9       97.69       25.15     75.44 o 
  -2  14   9        0.05        2.09     66.04 o 
  -1  14   9       89.61       44.17     68.17 o 
   0  14   9        6.85       58.14     43.26 o 
   1  14   9       92.51       73.81     66.71 o 
   2  14   9      171.24      206.52     65.43 o 
   3  14   9       78.51       34.25     60.80 o 
  -4  15   9        6.17       16.37     69.65 o 
  -3  15   9        1.13      134.58     73.11 o 
  -2  15   9        0.41       18.14     73.06 o 
  -1  15   9      470.42      344.60     77.01 o 
   0  15   9      331.69      306.94     72.93 o 
   1  15   9       97.89      170.43     61.48 o 
   2  15   9        3.86       55.62     62.87 o 
  -4  16   9       31.11       54.94     74.40 o 
  -3  16   9        5.57       62.71     76.91 o 
  -2  16   9       31.08       79.89     72.50 o 
  -1  16   9       51.66       77.01     74.46 o 
   0  16   9      304.58      223.58     51.18 o 
   1  16   9       18.55       15.17     60.29 o 
  -3  17   9       10.74       74.55     74.55 o 
  -2  17   9        0.24       70.21     71.53 o 
  -1  17   9        1.46       87.36     68.64 o 
   0  17   9       13.88       47.02     45.85 o 
   1  17   9        0.59       59.80     59.80 o 
  -2  18   9       14.16       30.73     70.50 o 
  -1  18   9       86.17      179.98     67.01 o 
   0 -20  10        7.51       23.88     53.34 o 
   1 -20  10       93.70      109.31     81.01 o 
   2 -20  10       12.14       22.12     77.77 o 
  -1 -19  10       14.24       63.03     78.55 o 
   0 -19  10       38.24       17.50    117.66 o 
   1 -19  10       26.78       53.84     76.90 o 
   2 -19  10        9.65       82.08     82.08 o 
   3 -19  10      220.86      207.59     81.49 o 
  -2 -18  10        0.44       47.12     75.92 o 
  -1 -18  10       32.49       63.91     78.26 o 
   0 -18  10        7.26        6.25    118.03 o 
   1 -18  10       30.04        2.36     79.42 o 
   2 -18  10        1.92       75.99     75.99 o 
   3 -18  10      184.08      146.69     87.56 o 
   4 -18  10       63.93      222.86     82.88 o 
  -3 -17  10      104.96       88.06     72.17 o 
  -2 -17  10        2.11       52.72     77.02 o 
  -1 -17  10        6.73       82.95     83.22 o 
   0 -17  10       32.85       47.69     54.79 o 
   1 -17  10      436.80      604.51     83.95 o 
   2 -17  10      341.42      450.69     83.88 o 
   3 -17  10      195.60      271.94     78.46 o 
   4 -17  10      112.92      163.66     80.35 o 
  -3 -16  10       63.74       75.83     75.83 o 
  -2 -16  10        4.49       59.81     77.15 o 
  -1 -16  10      326.90      402.70     78.63 o 
   0 -16  10        0.68       42.56     49.54 o 
   1 -16  10        6.82       38.34     71.09 o 
   2 -16  10      180.10      201.36     77.13 o 
   3 -16  10      317.09      237.19     83.74 o 
   4 -16  10      149.14      287.67     83.55 o 
  -4 -15  10       59.52       26.89     68.91 o 
  -3 -15  10       22.70       90.10     73.94 o 
  -2 -15  10       46.62       44.78     77.33 o 
  -1 -15  10      205.13      194.65     75.09 o 
   0 -15  10       10.24       12.58     47.16 o 
   1 -15  10       38.57       12.80     65.75 o 
   2 -15  10       37.22       46.90     73.20 o 
   3 -15  10      662.25      715.75     87.49 o 
   4 -15  10       71.81       20.48     85.72 o 
   5 -15  10      112.52      298.87     77.73 o 
  -4 -14  10      176.13       77.27     72.78 o 
  -3 -14  10        0.62       52.75     74.35 o 
  -2 -14  10       43.15        2.24     72.66 o 
  -1 -14  10       34.39       69.59     66.64 o 
   0 -14  10       20.59       46.49     47.40 o 
   1 -14  10      308.36      217.11     69.50 o 
   2 -14  10      328.51      403.12     72.29 o 
   3 -14  10      232.20      342.48     74.09 o 
   4 -14  10        4.44       79.42     79.42 o 
   5 -14  10       39.55       77.32     81.55 o 
  -4 -13  10      255.61      141.89     75.44 o 
  -3 -13  10        0.03      162.21     71.69 o 
  -2 -13  10     1540.74     1463.89     94.11 o 
  -1 -13  10       65.02       10.15     64.48 o 
   0 -13  10        0.73        8.33     44.50 o 
   1 -13  10       86.40      161.25     59.89 o 
   2 -13  10      132.13      180.05     66.80 o 
   3 -13  10      104.63      146.12     71.03 o 
   4 -13  10        0.37       80.71     80.71 o 
   5 -13  10      124.12      219.31     86.23 o 
  -5 -12  10      218.45      162.74     67.83 o 
  -4 -12  10       31.22       73.39     73.39 o 
  -3 -12  10       63.59      100.46     70.83 o 
  -2 -12  10      488.91      534.90     73.59 o 
  -1 -12  10      186.86       95.74     63.63 o 
   0 -12  10       17.76        7.81     46.25 o 
   1 -12  10        3.56       56.29     56.29 o 
   2 -12  10       23.20       11.30     57.67 o 
   3 -12  10      425.73      465.48     73.78 o 
   4 -12  10       11.83       33.18     73.79 o 
   5 -12  10      170.79      178.85     83.49 o 
  -5 -11  10      143.91       82.00     71.83 o 
  -4 -11  10        1.71       17.36     73.31 o 
  -3 -11  10        1.17       48.33     66.45 o 
  -2 -11  10      383.08      354.20     69.09 o 
  -1 -11  10      437.01      389.05     62.39 o 
   0 -11  10       27.63       79.00     36.01 o 
   1 -11  10       35.26       14.52     49.85 o 
   2 -11  10      562.44      531.88     64.65 o 
   3 -11  10      583.27      650.34     71.07 o 
   4 -11  10      156.78       16.04     73.33 o 
   5 -11  10      153.92      231.10     80.86 o 
   6 -11  10       37.68       14.80     78.62 o 
  -5 -10  10       46.59       70.01     70.01 o 
  -4 -10  10      334.49      315.56     73.30 o 
  -3 -10  10      959.75      942.21     79.72 o 
  -2 -10  10     1085.97      981.55     75.26 o 
  -1 -10  10      376.47      341.23     58.17 o 
   0 -10  10       21.83        0.11     45.24 o 
   1 -10  10      116.24      152.67     43.86 o 
   2 -10  10      674.39      707.26     62.60 o 
   3 -10  10       33.62       43.27     60.47 o 
   4 -10  10        9.89      101.16     68.39 o 
   5 -10  10      421.12      548.76     84.03 o 
   6 -10  10       47.25       64.14     75.90 o 
  -5  -9  10      184.50      161.07     68.70 o 
  -4  -9  10       95.81       74.08     68.51 o 
  -3  -9  10      169.68      186.17     63.07 o 
  -2  -9  10      751.99      694.92     70.51 o 
  -1  -9  10      696.04      683.15     62.89 o 
   0  -9  10      224.30      334.31     73.69 o 
   1  -9  10        2.41       63.79     42.52 o 
   2  -9  10      304.10      255.02     53.89 o 
   3  -9  10       51.03       85.16     55.83 o 
   4  -9  10        3.80       10.45     66.42 o 
   5  -9  10      429.14      502.23     84.38 o 
   6  -9  10       25.47        0.00     78.56 o 
  -5  -8  10      211.32      408.08     68.12 o 
  -4  -8  10        0.54       53.74     64.79 o 
  -3  -8  10     1324.33     1379.53     79.47 o 
  -2  -8  10     1683.31     1500.76     72.44 o 
  -1  -8  10      458.06      503.53     50.93 o 
   0  -8  10       21.52       14.23     27.15 o 
   1  -8  10       13.07        7.57     39.45 o 
   2  -8  10       27.50       77.24     41.60 o 
   3  -8  10      558.64      574.19     61.92 o 
   4  -8  10      236.80      256.01     71.74 o 
   5  -8  10      385.83      389.58     81.06 o 
   6  -8  10       36.90       24.99     77.55 o 
  -6  -7  10       92.29       45.10     60.97 o 
  -5  -7  10      213.59      202.83     71.92 o 
  -4  -7  10      129.50      178.88     63.16 o 
  -3  -7  10     1238.26     1360.16     72.92 o 
  -2  -7  10     1486.97     1393.01     66.11 o 
  -1  -7  10       13.91       41.53     41.53 o 
   0  -7  10      631.39      552.23     76.11 o 
   1  -7  10     1057.13     1168.12     47.11 o 
   2  -7  10      268.48      289.99     44.14 o 
   3  -7  10      709.21      678.97     59.60 o 
   4  -7  10      772.97      810.92     78.77 o 
   5  -7  10      200.96      120.15     73.81 o 
   6  -7  10        0.36       96.43     71.47 o 
  -6  -6  10       47.78      109.68     59.59 o 
  -5  -6  10      134.12      304.59     66.90 o 
  -4  -6  10        2.20       40.71     58.86 o 
  -3  -6  10     1549.84     1342.90     73.69 o 
  -2  -6  10     2348.07     2568.01     76.77 o 
  -1  -6  10      476.39      484.06     41.82 o 
   0  -6  10     3437.14     3282.14     60.68 o 
   1  -6  10       30.63       22.50     31.91 o 
   2  -6  10      108.87      135.39     40.05 o 
   3  -6  10        4.64       59.17     46.89 o 
   4  -6  10      369.09      302.59     68.18 o 
   5  -6  10       72.51       68.57     73.70 o 
   6  -6  10       17.15       43.99     75.30 o 
  -6  -5  10       11.32        0.00     61.70 o 
  -5  -5  10        3.66       42.73     62.04 o 
  -4  -5  10      357.51      404.84     69.21 o 
  -3  -5  10     1112.37     1032.66     64.41 o 
  -2  -5  10     1890.65     1673.63     63.90 o 
  -1  -5  10      191.77      230.41     36.95 o 
   0  -5  10      190.60      132.17     28.91 o 
   1  -5  10      267.89      296.93     39.07 o 
   2  -5  10      391.44      393.01     46.40 o 
   3  -5  10       46.75        6.63     47.28 o 
   4  -5  10       16.22        0.00     61.59 o 
   5  -5  10      163.62       67.55     75.77 o 
   6  -5  10        1.56       10.55     74.90 o 
  -6  -4  10       60.66       51.87     62.54 o 
  -5  -4  10        0.20       89.86     60.59 o 
  -4  -4  10      517.59      546.75     65.17 o 
  -3  -4  10     2561.37     2615.01     81.10 o 
  -2  -4  10     1368.91     1196.68     58.49 o 
  -1  -4  10      724.96      764.33     44.90 o 
   0  -4  10      914.70      865.68     30.18 o 
   1  -4  10     2166.52     2062.96     56.94 o 
   2  -4  10      148.09      102.66     38.22 o 
   3  -4  10        1.13       48.43     48.43 o 
   4  -4  10        5.86        8.68     65.09 o 
   5  -4  10       61.43       32.99     71.04 o 
   6  -4  10       18.84        5.23     77.08 o 
  -6  -3  10      108.84       46.59     62.82 o 
  -5  -3  10       47.98       92.77     63.81 o 
  -4  -3  10      615.55      511.97     63.86 o 
  -3  -3  10     2261.31     2033.41     73.50 o 
  -2  -3  10      916.28      991.15     52.33 o 
  -1  -3  10      678.73      561.02     42.97 o 
   0  -3  10     3873.92     3724.82     47.84 o 
   1  -3  10     3395.80     3327.62     68.68 o 
   2  -3  10        1.91       45.57     34.78 o 
   3  -3  10      141.16      108.60     50.72 o 
   4  -3  10      282.70      296.51     66.52 o 
   5  -3  10       19.78        5.00     71.47 o 
   6  -3  10        1.10       25.06     74.44 o 
  -6  -2  10        9.53       62.92     62.92 o 
  -5  -2  10       50.16      177.47     60.69 o 
  -4  -2  10      457.28      484.00     58.15 o 
  -3  -2  10     1888.26     1835.74     70.60 o 
  -2  -2  10     2991.53     3396.68     75.45 o 
  -1  -2  10       49.56       66.91     35.40 o 
   0  -2  10     5049.89     5023.26     61.81 o 
   1  -2  10       44.76       63.05     32.45 o 
   2  -2  10       29.64       22.33     39.71 o 
   3  -2  10       88.33       52.52     48.74 o 
   4  -2  10       64.96       23.89     59.26 o 
   5  -2  10       26.03       74.58     74.58 o 
   6  -2  10       44.68       97.09     67.34 o 
  -6  -1  10       25.18      114.75     63.05 o 
  -5  -1  10      321.15      338.30     64.76 o 
  -4  -1  10     1051.77     1119.49     70.47 o 
  -3  -1  10      667.90      638.28     57.34 o 
  -2  -1  10      414.15      356.20     46.60 o 
  -1  -1  10      965.54     1012.56     50.95 o 
   0  -1  10     3827.63     3678.78     49.62 o 
   1  -1  10      358.97      469.88     39.08 o 
   2  -1  10      180.44      125.70     43.67 o 
   3  -1  10       73.21       56.16     49.95 o 
   4  -1  10       46.40       97.85     56.77 o 
   5  -1  10       31.82       71.05     71.05 o 
   6  -1  10       25.02       60.94     72.81 o 
  -6   0  10       20.07       10.17     65.59 o 
  -5   0  10      490.30      511.53     73.04 o 
  -4   0  10     1716.72     1744.84     86.57 o 
  -3   0  10     2852.49     2854.81     83.57 o 
  -2   0  10      636.29      600.00     51.70 o 
  -1   0  10     2243.44     2581.37     66.10 o 
   0   0  10     2971.99     3000.36     65.59 o 
   1   0  10     2010.99     1694.68     66.86 o 
   2   0  10      143.49      225.32     40.71 o 
   3   0  10        5.53       10.57     46.79 o 
   4   0  10        8.61       61.71     61.71 o 
   5   0  10        1.09       74.06     74.06 o 
   6   0  10        0.28       47.67     65.74 o 
  -6   1  10       38.90       86.97     71.89 o 
  -5   1  10      102.53       43.36     67.12 o 
  -4   1  10     1711.42     1854.50     89.91 o 
  -3   1  10     2471.88     2380.55     78.62 o 
  -2   1  10     1542.80     1314.27     63.24 o 
  -1   1  10     7911.17     8149.85    120.26 o 
   0   1  10      134.18      100.45     22.88 o 
   1   1  10      314.26      294.23     38.77 o 
   2   1  10        6.68       52.58     38.92 o 
   3   1  10      144.30      213.73     51.89 o 
   4   1  10      260.93      333.66     67.59 o 
   5   1  10       16.95       34.91     68.27 o 
   6   1  10        1.36       88.43     67.38 o 
  -6   2  10       13.57       45.97     67.43 o 
  -5   2  10      134.19      130.93     69.07 o 
  -4   2  10      732.57      701.53     69.71 o 
  -3   2  10     1475.97     1320.16     69.81 o 
  -2   2  10      554.64      542.76     46.63 o 
  -1   2  10     7438.16     6347.37    112.77 o 
   0   2  10     5126.76     5013.84     59.32 o 
   1   2  10      240.28      238.94     38.85 o 
   2   2  10      129.19      145.02     42.37 o 
   3   2  10      144.35       47.18     52.90 o 
   4   2  10       50.04       81.71     63.71 o 
   5   2  10       18.51       57.68     67.37 o 
  -6   3  10       45.81       37.64     72.64 o 
  -5   3  10      268.49      199.90     69.66 o 
  -4   3  10      914.20      887.76     73.46 o 
  -3   3  10       83.17      101.23     44.84 o 
  -2   3  10      202.60      200.17     43.26 o 
  -1   3  10     3453.48     3415.45     75.31 o 
   0   3  10     2888.66     2614.14    164.99 o 
   1   3  10      391.74      413.32     42.95 o 
   2   3  10      146.19      213.03     45.31 o 
   3   3  10      198.91      173.24     57.18 o 
   4   3  10       17.80        6.23     62.30 o 
   5   3  10        1.38       36.55     72.85 o 
  -6   4  10       64.10       71.99     71.99 o 
  -5   4  10      239.44      322.94     64.23 o 
  -4   4  10      391.64      334.69     61.36 o 
  -3   4  10      158.33      218.38     46.95 o 
  -2   4  10      138.12      116.51     38.64 o 
  -1   4  10     3999.54     4673.88     84.64 o 
   0   4  10     1091.07      955.67     54.64 o 
   1   4  10       74.77       11.63     39.05 o 
   2   4  10      178.66      221.87     49.18 o 
   3   4  10        0.42       25.64     55.42 o 
   4   4  10        9.23       45.00     66.97 o 
   5   4  10       14.10       38.63     70.55 o 
  -6   5  10        9.28       64.43     64.43 o 
  -5   5  10       53.97       48.51     59.80 o 
  -4   5  10      857.08      765.20     68.98 o 
  -3   5  10      417.86      375.58     55.57 o 
  -2   5  10     2012.49     1851.70     68.99 o 
  -1   5  10     6224.72     5610.77     99.99 o 
   0   5  10     1171.32     1110.16     75.84 o 
   1   5  10       77.21       83.59     39.08 o 
   2   5  10       13.48        9.52     49.54 o 
   3   5  10       13.16        3.79     56.93 o 
   4   5  10       33.77        4.38     67.50 o 
   5   5  10       10.19       26.91     69.06 o 
  -6   6  10        0.56       19.39     59.05 o 
  -5   6  10       99.13       88.79     60.66 o 
  -4   6  10      687.38      663.42     61.61 o 
  -3   6  10      119.09      191.95     51.73 o 
  -2   6  10     1284.21     1165.69     59.28 o 
  -1   6  10     4262.65     4226.11     90.42 o 
   0   6  10      627.80      622.94     34.91 o 
   1   6  10       65.78       62.77     43.53 o 
   2   6  10     1726.29     1732.64     77.55 o 
   3   6  10      203.52      200.64     62.46 o 
   4   6  10        7.88       21.92     69.01 o 
   5   6  10        2.51       72.19     72.19 o 
  -6   7  10       35.47       33.09     63.49 o 
  -5   7  10      356.48      409.58     66.61 o 
  -4   7  10      194.66      253.96     59.78 o 
  -3   7  10        7.28       42.28     48.95 o 
  -2   7  10      786.51      819.45     60.23 o 
  -1   7  10     3201.17     3389.03     81.50 o 
   0   7  10      336.16      338.83     34.01 o 
   1   7  10      287.92      242.34     50.52 o 
   2   7  10      537.76      483.32     65.46 o 
   3   7  10       20.71       90.18     60.13 o 
   4   7  10        0.46       21.96     68.74 o 
   5   7  10        0.01        8.51     68.47 o 
  -6   8  10       34.85       95.71     60.69 o 
  -5   8  10      124.80       75.66     61.83 o 
  -4   8  10        8.59       43.18     59.96 o 
  -3   8  10        2.75        5.27     56.18 o 
  -2   8  10     2095.99     2152.20     78.64 o 
  -1   8  10     1950.42     2139.87     78.45 o 
   0   8  10       67.74       65.25     33.68 o 
   1   8  10      389.52      335.40     58.79 o 
   2   8  10      285.99      330.75     62.32 o 
   3   8  10        8.87       90.07     63.22 o 
   4   8  10        1.76       71.25     71.25 o 
  -6   9  10       41.17        4.08     64.91 o 
  -5   9  10       23.79        8.64     66.67 o 
  -4   9  10      227.91      261.41     67.14 o 
  -3   9  10       40.56       43.11     58.58 o 
  -2   9  10     2245.24     2296.59     88.25 o 
  -1   9  10       77.79       94.54     52.76 o 
   0   9  10       16.24       23.18     41.71 o 
   1   9  10      886.65      888.02     66.33 o 
   2   9  10      645.07      605.96     70.02 o 
   3   9  10       68.17      101.80     69.32 o 
   4   9  10       11.94        2.11     66.00 o 
  -6  10  10       11.58        4.19     64.06 o 
  -5  10  10       35.22      153.89     67.82 o 
  -4  10  10       25.78       38.27     66.25 o 
  -3  10  10      464.33      609.59     74.41 o 
  -2  10  10      766.89      721.57     68.55 o 
  -1  10  10      793.01      728.07     66.09 o 
   0  10  10       37.88       29.77     41.74 o 
   1  10  10        8.30      108.97     53.62 o 
   2  10  10       58.10       55.99     61.10 o 
   3  10  10      117.21      137.47     65.53 o 
   4  10  10       65.40      128.28     68.91 o 
  -6  11  10        1.58       57.50     62.67 o 
  -5  11  10        9.33       44.92     67.96 o 
  -4  11  10        7.46      114.84     66.03 o 
  -3  11  10      429.86      440.03     75.21 o 
  -2  11  10     1132.48     1151.58     80.46 o 
  -1  11  10      191.45      189.83     61.38 o 
   0  11  10       93.53       25.15     43.87 o 
   1  11  10      554.55      510.29     66.22 o 
   2  11  10       72.10       75.03     61.28 o 
   3  11  10        1.36       70.12     70.12 o 
  -5  12  10        4.81        2.25     72.71 o 
  -4  12  10        3.86       50.11     73.11 o 
  -3  12  10       95.94        4.31     70.56 o 
  -2  12  10      549.61      394.21     70.68 o 
  -1  12  10      150.70      208.70     65.48 o 
   0  12  10       89.00       30.37     45.28 o 
   1  12  10      956.35      903.84     72.96 o 
   2  12  10       56.32      149.26     65.04 o 
   3  12  10       10.84        1.97     62.83 o 
  -5  13  10       24.05      129.01     69.47 o 
  -4  13  10        1.04        2.22     72.25 o 
  -3  13  10        2.26       40.45     70.66 o 
  -2  13  10      272.14      285.63     72.07 o 
  -1  13  10      329.64      336.90     66.55 o 
   0  13  10      115.59      161.65     44.66 o 
   1  13  10       56.76       30.85     65.01 o 
   2  13  10      173.11      227.59     66.00 o 
   3  13  10        0.49        7.65     59.42 o 
  -5  14  10       17.86       73.30     67.43 o 
  -4  14  10        6.19       46.52     75.32 o 
  -3  14  10      214.98      303.50     75.69 o 
  -2  14  10      123.58      113.49     74.11 o 
  -1  14  10        1.69       10.80     69.08 o 
   0  14  10      104.00       95.25     47.36 o 
   1  14  10      158.61      116.03     67.84 o 
   2  14  10       65.98       38.61     61.58 o 
  -4  15  10        6.65       23.04     72.89 o 
  -3  15  10      194.56      213.49     74.53 o 
  -2  15  10      221.58       77.15     78.87 o 
  -1  15  10        0.79       24.20     71.63 o 
   0  15  10      114.26      100.27     51.77 o 
   1  15  10      288.44      152.44     64.49 o 
   2  15  10        5.16      108.65     55.00 o 
  -4  16  10       26.59      123.09     69.91 o 
  -3  16  10      281.23      216.29     75.84 o 
  -2  16  10      141.95       54.70     76.15 o 
  -1  16  10       17.29      114.35     66.95 o 
   0  16  10      207.25      164.88     49.18 o 
   1  16  10       61.42       40.48     58.74 o 
  -3  17  10       52.28      116.00     69.07 o 
  -2  17  10        4.28       17.83     71.15 o 
  -1  17  10       31.45       90.81     68.71 o 
   0  17  10       80.52       96.93     88.96 o 
   0 -20  11       71.54       30.96     81.50 o 
   1 -20  11      197.74       86.76     80.00 o 
   2 -20  11      280.49      170.22     80.31 o 
  -1 -19  11        6.43       11.97     74.32 o 
   0 -19  11        1.48       26.55     56.84 o 
   1 -19  11      563.72      570.38     88.35 o 
   2 -19  11      178.56      154.14     82.16 o 
   3 -19  11       18.74      146.81     76.87 o 
  -2 -18  11        0.18       13.91     75.42 o 
  -1 -18  11        4.67       26.82     77.52 o 
   0 -18  11      718.15      679.78     64.10 o 
   1 -18  11      320.53      433.06     82.88 o 
   2 -18  11      181.86      236.33     81.02 o 
   3 -18  11        8.64      126.93     79.33 o 
   4 -18  11      346.51      338.95     82.05 o 
  -3 -17  11        0.24       23.81     70.46 o 
  -2 -17  11        2.51      144.64     75.17 o 
  -1 -17  11        7.80       46.20     76.11 o 
   0 -17  11      252.62      167.94     56.16 o 
   1 -17  11      376.57      316.22     82.77 o 
   2 -17  11      198.49      107.86     80.28 o 
   3 -17  11      237.15      139.65     81.11 o 
   4 -17  11      275.73       76.97     87.83 o 
  -3 -16  11        9.86       71.85     71.85 o 
  -2 -16  11       18.55       23.82     78.54 o 
  -1 -16  11       33.71       66.62     77.64 o 
   0 -16  11      297.23      265.24     56.57 o 
   1 -16  11      707.34      690.37     81.16 o 
   2 -16  11       60.28       42.78     74.39 o 
   3 -16  11      175.76      283.71     81.69 o 
   4 -16  11      223.46      236.20     81.97 o 
  -3 -15  11       11.61       54.71     74.19 o 
  -2 -15  11       83.32      142.91     75.05 o 
  -1 -15  11      321.48      354.65     75.49 o 
   0 -15  11      273.54      384.38     51.91 o 
   1 -15  11      348.15      299.81     74.59 o 
   2 -15  11      249.68      183.49     77.00 o 
   3 -15  11      389.12      233.16     86.87 o 
   4 -15  11      552.09      433.46     92.00 o 
   5 -15  11        4.82      146.38     81.84 o 
  -4 -14  11        7.35       46.44     70.05 o 
  -3 -14  11       18.43       15.96     77.57 o 
  -2 -14  11        1.36       45.51     71.97 o 
  -1 -14  11        1.49       37.32     70.84 o 
   0 -14  11        5.84       29.25     45.68 o 
   1 -14  11      543.02      494.86     76.67 o 
   2 -14  11       18.74       59.26     68.84 o 
   3 -14  11      845.50      728.46     89.65 o 
   4 -14  11      336.82      290.25     87.96 o 
   5 -14  11       12.63       87.26     87.26 o 
  -4 -13  11        0.79       23.67     70.60 o 
  -3 -13  11      109.58       11.27     75.31 o 
  -2 -13  11       80.93        6.50     70.36 o 
  -1 -13  11       70.74       43.76     66.82 o 
   0 -13  11       31.61       43.00     43.18 o 
   1 -13  11      755.70      659.36     76.49 o 
   2 -13  11        4.29      120.51     63.18 o 
   3 -13  11      339.88      256.59     78.79 o 
   4 -13  11      457.83      556.84     88.88 o 
   5 -13  11       46.14       73.55     83.54 o 
  -4 -12  11       58.84      105.79     71.06 o 
  -3 -12  11       63.99       54.42     72.12 o 
  -2 -12  11       36.26      108.17     65.13 o 
  -1 -12  11      144.08      142.56     64.58 o 
   0 -12  11      102.84      119.41     66.85 o 
   1 -12  11      348.44      381.39     61.63 o 
   2 -12  11      136.43       50.89     64.34 o 
   3 -12  11       71.13      155.64     70.33 o 
   4 -12  11      597.80      407.38     90.91 o 
   5 -12  11        3.54       18.16     85.52 o 
  -5 -11  11       12.79      129.20     62.41 o 
  -4 -11  11       12.15       29.90     72.96 o 
  -3 -11  11        6.89       66.10     66.10 o 
  -2 -11  11       78.65      106.11     61.87 o 
  -1 -11  11       45.08       32.74     58.93 o 
   0 -11  11     1487.76     1728.35    126.50 o 
   1 -11  11      182.33      126.71     55.74 o 
   2 -11  11       45.14       65.92     60.70 o 
   3 -11  11      941.61      917.00     80.06 o 
   4 -11  11      292.41      280.55     78.88 o 
   5 -11  11        0.20       82.63     82.09 o 
  -5 -10  11        2.34       33.95     66.73 o 
  -4 -10  11      141.90       82.11     74.82 o 
  -3 -10  11      325.92      454.98     69.95 o 
  -2 -10  11       51.33       40.53     59.34 o 
  -1 -10  11        3.06       47.36     53.57 o 
   0 -10  11      525.73      567.28     41.91 o 
   1 -10  11      486.84      510.55     57.87 o 
   2 -10  11      122.40      133.86     54.74 o 
   3 -10  11     2388.16     2613.69    100.77 o 
   4 -10  11      153.40      183.59     72.63 o 
   5 -10  11       40.88       43.16     78.75 o 
  -5  -9  11        4.84       20.15     65.73 o 
  -4  -9  11       95.26      144.09     65.83 o 
  -3  -9  11      197.23       26.94     64.88 o 
  -2  -9  11      301.00      203.47     59.37 o 
  -1  -9  11        0.37       38.97     48.33 o 
   0  -9  11       66.11       77.37     31.90 o 
   1  -9  11        8.44       11.42     44.02 o 
   2  -9  11      726.94      768.04     63.08 o 
   3  -9  11      833.31      902.33     68.49 o 
   4  -9  11      161.17      128.44     74.82 o 
   5  -9  11       89.47       92.51     78.12 o 
   6  -9  11       99.25       12.53     80.59 o 
  -5  -8  11       18.23      140.63     65.88 o 
  -4  -8  11      114.49      211.54     65.80 o 
  -3  -8  11      398.92      373.37     66.83 o 
  -2  -8  11       86.73       11.43     54.28 o 
  -1  -8  11      192.49      198.80     46.81 o 
   0  -8  11     1383.27     1318.00     43.35 o 
   1  -8  11       13.99        7.92     40.41 o 
   2  -8  11      487.64      670.32     55.58 o 
   3  -8  11      248.74      286.53     57.76 o 
   4  -8  11       53.08       21.45     68.65 o 
   5  -8  11        7.19       56.91     77.71 o 
   6  -8  11      125.33      143.35     81.18 o 
  -6  -7  11        0.06       26.48     60.30 o 
  -5  -7  11      233.82      274.91     67.75 o 
  -4  -7  11      740.15      712.94     76.06 o 
  -3  -7  11      656.11      548.02     67.13 o 
  -2  -7  11       36.81        3.10     45.79 o 
  -1  -7  11      317.79      256.21     48.45 o 
   0  -7  11      352.75      289.57     29.41 o 
   1  -7  11     1192.42     1179.26     55.80 o 
   2  -7  11      354.58      376.86     48.89 o 
   3  -7  11      130.81      138.52     52.75 o 
   4  -7  11       10.97       59.61     63.34 o 
   5  -7  11       56.15      279.99     76.66 o 
   6  -7  11       22.75       81.80     81.80 o 
  -6  -6  11       17.43       50.33     60.19 o 
  -5  -6  11      267.98      275.66     68.53 o 
  -4  -6  11      721.33      721.49     70.29 o 
  -3  -6  11      603.09      480.17     59.98 o 
  -2  -6  11       34.66       63.60     43.99 o 
  -1  -6  11      359.37      332.06     43.80 o 
   0  -6  11       32.82       48.75     36.57 o 
   1  -6  11      576.28      615.69     46.34 o 
   2  -6  11      807.98      817.17     51.94 o 
   3  -6  11     1697.34     1782.34     78.71 o 
   4  -6  11       17.06       76.82     62.45 o 
   5  -6  11       70.60      110.20     69.13 o 
   6  -6  11       52.96        5.04     76.02 o 
  -6  -5  11        0.87       62.19     62.19 o 
  -5  -5  11      204.60      243.10     68.78 o 
  -4  -5  11      301.52      415.52     61.09 o 
  -3  -5  11      128.60       22.05     52.83 o 
  -2  -5  11       11.91        4.20     40.60 o 
  -1  -5  11      103.55      151.40     38.63 o 
   0  -5  11      294.82      218.96     25.60 o 
   1  -5  11      125.03       30.71     36.09 o 
   2  -5  11     1717.61     1696.52     64.99 o 
   3  -5  11     1760.92     1539.55     78.69 o 
   4  -5  11      209.89      199.25     68.21 o 
   5  -5  11      141.37      172.19     75.15 o 
   6  -5  11       86.13       69.15     77.56 o 
  -6  -4  11        5.24       20.28     58.87 o 
  -5  -4  11      399.27      331.50     67.86 o 
  -4  -4  11      170.36      111.88     58.79 o 
  -3  -4  11        2.60        9.35     48.64 o 
  -2  -4  11     1335.00     1333.71     57.76 o 
  -1  -4  11        8.18       36.46     36.46 o 
   0  -4  11      366.71      323.06     27.70 o 
   1  -4  11      250.20      345.15     36.74 o 
   2  -4  11       90.12      143.32     41.03 o 
   3  -4  11      907.60      853.47     65.19 o 
   4  -4  11      414.98      327.99     68.67 o 
   5  -4  11      186.54      116.66     76.53 o 
   6  -4  11       29.11       45.32     75.29 o 
  -6  -3  11       75.25       93.04     61.91 o 
  -5  -3  11      317.09      237.22     65.39 o 
  -4  -3  11      615.59      604.30     64.82 o 
  -3  -3  11        1.61       16.95     48.03 o 
  -2  -3  11     1683.97     1448.15     62.38 o 
  -1  -3  11      814.76      772.43     48.10 o 
   0  -3  11       83.40       46.33     24.68 o 
   1  -3  11      291.06      220.96     37.90 o 
   2  -3  11     1614.80     1565.62     63.90 o 
   3  -3  11      341.04      260.03     57.44 o 
   4  -3  11      113.38       97.61     62.20 o 
   5  -3  11       65.60      265.96     70.26 o 
   6  -3  11       21.11      132.26     68.65 o 
  -6  -2  11       22.87       77.96     63.72 o 
  -5  -2  11      184.51      282.96     65.82 o 
  -4  -2  11     1380.97     1416.94     78.28 o 
  -3  -2  11      126.80       93.54     49.89 o 
  -2  -2  11     1361.45     1372.09     57.04 o 
  -1  -2  11      947.79      994.07     52.14 o 
   0  -2  11       13.51        8.67     33.10 o 
   1  -2  11      215.08      202.49     38.31 o 
   2  -2  11      405.37      356.90     49.80 o 
   3  -2  11      562.80      576.87     60.21 o 
   4  -2  11       83.74       33.11     69.25 o 
   5  -2  11      245.53      370.62     76.16 o 
   6  -2  11       57.35      131.95     65.76 o 
  -6  -1  11       79.14       35.66     65.84 o 
  -5  -1  11       53.03        6.16     65.15 o 
  -4  -1  11      359.12      367.02     67.08 o 
  -3  -1  11      711.51      708.07     64.00 o 
  -2  -1  11      350.07      319.14     46.68 o 
  -1  -1  11      406.64      438.41     46.01 o 
   0  -1  11       59.69       71.53     21.22 o 
   1  -1  11       38.64       42.57     42.57 o 
   2  -1  11      596.44      687.24     53.32 o 
   3  -1  11      552.96      392.31     62.12 o 
   4  -1  11      119.09      121.49     65.33 o 
   5  -1  11      146.36      265.53     70.11 o 
   6  -1  11       20.51       68.02     63.48 o 
  -6   0  11       94.00        6.28     70.23 o 
  -5   0  11      127.08      266.03     66.03 o 
  -4   0  11       47.83       38.58     62.73 o 
  -3   0  11      402.40      340.76     58.14 o 
  -2   0  11     1138.42     1029.98     58.11 o 
  -1   0  11     2258.22     2051.62     64.29 o 
   0   0  11       36.76      442.57    135.27 o 
   1   0  11     1083.65     1015.96     53.57 o 
   2   0  11      270.99      240.66     47.28 o 
   3   0  11       12.55       32.80     51.90 o 
   4   0  11        1.68       34.32     63.79 o 
   5   0  11       52.53       93.57     68.85 o 
   6   0  11       24.98      111.32     64.28 o 
  -6   1  11       18.91       69.95     67.37 o 
  -5   1  11      531.48      498.53     80.69 o 
  -4   1  11       30.73       12.88     59.45 o 
  -3   1  11        6.64       43.98     52.27 o 
  -2   1  11     2897.15     2451.58     78.10 o 
  -1   1  11       61.79       61.78     19.76 o 
   0   1  11      101.76       76.19     26.11 o 
   1   1  11      224.70      345.67     39.66 o 
   2   1  11      265.91      196.51     46.32 o 
   3   1  11       28.60       19.99     51.85 o 
   4   1  11      482.06      623.67     73.95 o 
   5   1  11       13.10       18.38     68.13 o 
  -6   2  11        2.89      122.52     67.24 o 
  -5   2  11      752.85      948.16     82.44 o 
  -4   2  11       40.38       24.11     58.26 o 
  -3   2  11      265.75      289.81     54.48 o 
  -2   2  11     1342.17     1350.33     64.32 o 
  -1   2  11       40.85       42.04     42.04 o 
   0   2  11      333.08      331.31     40.78 o 
   1   2  11      178.39      260.26     39.90 o 
   2   2  11        4.96       28.97     41.87 o 
   3   2  11       91.25       31.01     57.80 o 
   4   2  11       22.14      144.06     58.32 o 
   5   2  11       70.13       36.05     71.16 o 
  -6   3  11       95.54       98.84     70.82 o 
  -5   3  11      434.88      414.14     73.75 o 
  -4   3  11        7.27        6.51     58.26 o 
  -3   3  11      852.17      905.96     66.66 o 
  -2   3  11       22.22       94.01     42.47 o 
  -1   3  11      164.30      128.68     41.94 o 
   0   3  11       15.30       27.02     27.02 o 
   1   3  11        0.32       27.03     36.99 o 
   2   3  11      153.93      133.71     47.84 o 
   3   3  11       33.67       27.54     56.44 o 
   4   3  11        3.83       27.69     62.70 o 
   5   3  11      251.44      178.13     74.82 o 
  -6   4  11      238.38      251.68     71.84 o 
  -5   4  11       27.28       47.14     59.93 o 
  -4   4  11       21.71       26.82     56.42 o 
  -3   4  11     1679.85     1665.77     78.08 o 
  -2   4  11      335.61      317.62     49.34 o 
  -1   4  11        0.39        5.47     39.50 o 
   0   4  11      136.71       92.29     28.43 o 
   1   4  11       80.11        1.38     42.13 o 
   2   4  11      117.27      110.39     49.58 o 
   3   4  11      213.83      254.09     62.24 o 
   4   4  11      248.00      196.57     68.23 o 
   5   4  11       28.83       22.00     68.82 o 
  -6   5  11      386.46      475.18     71.08 o 
  -5   5  11        1.31       62.75     62.75 o 
  -4   5  11       15.84       62.30     54.73 o 
  -3   5  11      726.88      827.92     61.98 o 
  -2   5  11      689.30      680.51     55.71 o 
  -1   5  11      255.76      328.58     45.80 o 
   0   5  11      430.40      417.60     89.75 o 
   1   5  11       19.73      112.61     39.34 o 
   2   5  11      510.03      498.62     56.75 o 
   3   5  11        9.24        3.95     59.31 o 
   4   5  11      195.71       79.47     72.11 o 
   5   5  11       34.73       38.57     66.74 o 
  -6   6  11       66.26       69.28     61.29 o 
  -5   6  11      173.69       73.55     67.37 o 
  -4   6  11       38.39       53.45     57.08 o 
  -3   6  11     1560.05     1651.96     76.02 o 
  -2   6  11      565.07      527.83     54.86 o 
  -1   6  11       16.02       46.78     42.75 o 
   0   6  11      255.62      248.31     65.00 o 
   1   6  11       61.97       34.91     47.69 o 
   2   6  11      253.36      225.25     57.83 o 
   3   6  11       17.73       27.51     60.42 o 
   4   6  11       20.14       45.24     66.93 o 
   5   6  11       18.86       22.90     66.04 o 
  -6   7  11       57.67       95.62     58.47 o 
  -5   7  11      210.59      257.87     65.83 o 
  -4   7  11      791.97      738.21     74.44 o 
  -3   7  11      904.49      882.22     68.67 o 
  -2   7  11       35.99       87.90     47.79 o 
  -1   7  11       23.54      100.38     44.96 o 
   0   7  11      479.87      453.51     57.90 o 
   1   7  11        1.83       11.00     49.73 o 
   2   7  11       49.25        1.81     55.88 o 
   3   7  11        6.83      108.73     59.85 o 
   4   7  11       66.98      173.17     67.30 o 
  -6   8  11       95.97      130.25     61.62 o 
  -5   8  11       11.51       17.04     63.39 o 
  -4   8  11      179.48      128.17     64.22 o 
  -3   8  11      800.37      921.69     69.10 o 
  -2   8  11     1199.14     1224.60     76.17 o 
  -1   8  11      188.53      238.78     53.46 o 
   0   8  11      606.85      589.79     41.62 o 
   1   8  11      248.83      309.65     52.64 o 
   2   8  11      211.96      266.45     60.05 o 
   3   8  11       34.98       24.49     63.39 o 
   4   8  11        3.65       66.07     66.07 o 
  -6   9  11       37.16       16.19     61.56 o 
  -5   9  11        7.13       41.26     69.31 o 
  -4   9  11      481.96      468.66     72.00 o 
  -3   9  11      610.24      689.59     70.59 o 
  -2   9  11      141.77      241.69     59.16 o 
  -1   9  11       12.51       34.69     53.54 o 
   0   9  11      618.90      718.03     66.59 o 
   1   9  11      103.17       83.56     55.21 o 
   2   9  11      229.00      297.11     62.35 o 
   3   9  11       54.25       67.98     67.98 o 
   4   9  11        8.64       51.31     63.83 o 
  -6  10  11       21.61       32.31     62.79 o 
  -5  10  11        4.68       37.49     67.82 o 
  -4  10  11      342.80      382.60     68.06 o 
  -3  10  11      534.82      604.06     71.97 o 
  -2  10  11      284.66      242.37     64.84 o 
  -1  10  11      136.65      129.03     58.48 o 
   0  10  11       48.80       23.52     59.45 o 
   1  10  11        4.38       32.69     54.40 o 
   2  10  11        0.81       62.05     62.05 o 
   3  10  11        0.05        6.04     63.85 o 
   4  10  11        0.52      166.61     58.03 o 
  -5  11  11        0.74       64.78     69.30 o 
  -4  11  11      510.12      620.26     75.13 o 
  -3  11  11      402.19      359.36     72.69 o 
  -2  11  11       79.60       34.37     67.08 o 
  -1  11  11      756.43      865.62     74.93 o 
   0  11  11       53.62       35.42     44.73 o 
   1  11  11       10.12       33.66     55.09 o 
   2  11  11        1.17       17.66     61.70 o 
   3  11  11       80.60      252.89     65.33 o 
  -5  12  11       71.66       67.45     71.36 o 
  -4  12  11      376.90      382.62     77.17 o 
  -3  12  11      496.93      536.98     77.05 o 
  -2  12  11       25.84      102.00     64.22 o 
  -1  12  11      287.08      266.14     69.64 o 
   0  12  11     1844.17     1807.03    115.43 o 
   1  12  11        0.63       58.50     58.50 o 
   2  12  11        4.24        5.88     65.09 o 
   3  12  11       26.46        5.85     62.92 o 
  -5  13  11       33.08        2.27     71.88 o 
  -4  13  11      104.16       43.98     76.90 o 
  -3  13  11      348.66      385.41     75.74 o 
  -2  13  11      109.88      235.63     67.95 o 
  -1  13  11      271.48      166.00     70.41 o 
   0  13  11      104.86       87.57     47.17 o 
   1  13  11       24.63       15.51     59.92 o 
   2  13  11        1.48       29.12     60.56 o 
  -4  14  11       94.53       48.52     74.27 o 
  -3  14  11      102.17      125.05     74.74 o 
  -2  14  11       31.43       38.33     68.35 o 
  -1  14  11      443.53      434.89     78.15 o 
   0  14  11        2.95       27.79     45.95 o 
   1  14  11       33.20       61.69     61.69 o 
   2  14  11        6.53       98.93     57.56 o 
  -4  15  11       66.99       18.24     73.62 o 
  -3  15  11        2.29       53.25     71.62 o 
  -2  15  11       98.70      168.94     73.36 o 
  -1  15  11      306.18      329.46     74.85 o 
   0  15  11       94.14      147.59     45.84 o 
   1  15  11        1.79       16.80     57.97 o 
  -3  16  11        0.36      124.98     68.62 o 
  -2  16  11       67.11        0.00     75.63 o 
  -1  16  11      223.11       76.90     72.57 o 
   0  16  11       72.76       60.15     46.07 o 
   1  16  11        2.26       46.24     54.78 o 
  -2  17  11       85.40       72.30     72.30 o 
  -1  17  11       60.90       40.54     69.07 o 
   0  17  11       51.96        8.78     44.61 o 
   0 -20  12      113.10      102.07     52.92 o 
   1 -20  12      141.42      160.34     80.38 o 
   2 -20  12      149.17       67.55     79.97 o 
  -1 -19  12      104.25       77.87     77.87 o 
   0 -19  12      135.58      149.56     55.02 o 
   1 -19  12        0.40       80.58     80.58 o 
   2 -19  12      205.50      211.21     81.68 o 
   3 -19  12       77.43       74.37     76.17 o 
  -2 -18  12      101.62       59.20     72.90 o 
  -1 -18  12      568.79      738.37     84.92 o 
   0 -18  12      383.66      374.84     60.85 o 
   1 -18  12        0.82       81.61     81.61 o 
   2 -18  12      131.58        5.10     82.08 o 
   3 -18  12      104.96       99.42     78.41 o 
  -2 -17  12       73.14      119.48     76.81 o 
  -1 -17  12      544.34      687.46     89.12 o 
   0 -17  12      381.25      300.41     59.05 o 
   1 -17  12        1.03       43.49     79.73 o 
   2 -17  12      765.45      686.44     93.16 o 
   3 -17  12      258.13      370.15     86.88 o 
   4 -17  12       18.83       61.80     85.10 o 
  -3 -16  12       74.04      130.14     70.91 o 
  -2 -16  12       96.33       77.87     76.14 o 
  -1 -16  12      108.58      131.34     77.02 o 
   0 -16  12      111.53      153.96     95.19 o 
   1 -16  12      256.41      142.64     80.91 o 
   2 -16  12      364.16      374.97     81.18 o 
   3 -16  12      105.46      189.47     80.25 o 
   4 -16  12        3.57       50.00     78.93 o 
  -3 -15  12        6.40       76.20     76.20 o 
  -2 -15  12      731.92      676.90     86.20 o 
  -1 -15  12      676.70      792.60     86.39 o 
   0 -15  12      191.09      138.84     90.21 o 
   1 -15  12      634.87      546.18     82.05 o 
   2 -15  12      261.33      264.13     73.70 o 
   3 -15  12      231.65      161.34     84.63 o 
   4 -15  12       30.94       95.32     85.17 o 
  -4 -14  12        8.00        4.23     69.49 o 
  -3 -14  12       14.53      115.12     72.28 o 
  -2 -14  12      343.53      330.40     77.12 o 
  -1 -14  12     1140.27     1172.39     90.65 o 
   0 -14  12       33.51        8.29     47.09 o 
   1 -14  12      812.71      806.71     78.70 o 
   2 -14  12     1008.38     1069.12     87.61 o 
   3 -14  12      190.88      179.44     81.30 o 
   4 -14  12      173.87      252.66     83.76 o 
   5 -14  12      194.91       50.27     88.34 o 
  -4 -13  12      116.62       10.55     73.03 o 
  -3 -13  12      142.68       53.58     73.86 o 
  -2 -13  12       93.72      153.70     71.98 o 
  -1 -13  12     1387.22     1641.65     92.13 o 
   0 -13  12       47.54       20.08     45.21 o 
   1 -13  12      464.91      440.86     68.81 o 
   2 -13  12     2398.61     2488.07    102.61 o 
   3 -13  12       10.75       28.61     75.22 o 
   4 -13  12      123.72      205.00     78.87 o 
   5 -13  12      110.60      165.75     86.82 o 
  -4 -12  12       45.86       74.79     67.11 o 
  -3 -12  12      358.92      305.11     74.79 o 
  -2 -12  12     1048.64      983.26     85.69 o 
  -1 -12  12      621.58      602.69     70.77 o 
   0 -12  12        0.05       54.48     50.18 o 
   1 -12  12     1091.53     1289.74     74.39 o 
   2 -12  12      940.86      880.01     78.88 o 
   3 -12  12       45.48       89.10     68.90 o 
   4 -12  12      324.70      375.99     87.35 o 
   5 -12  12       99.85      109.58     87.03 o 
  -5 -11  12       59.49      134.23     62.71 o 
  -4 -11  12       50.65       16.97     69.73 o 
  -3 -11  12      175.52      259.79     65.94 o 
  -2 -11  12      277.87      357.07     65.94 o 
  -1 -11  12      423.11      538.75     60.81 o 
   0 -11  12      269.70      401.16    123.33 o 
   1 -11  12     1830.28     1763.45     82.64 o 
   2 -11  12     1449.94     1636.18     84.61 o 
   3 -11  12      339.96      323.28     75.33 o 
   4 -11  12      238.77      284.09     79.46 o 
   5 -11  12       45.33       18.42     85.67 o 
  -5 -10  12       32.52       27.41     64.77 o 
  -4 -10  12       90.74       58.84     69.51 o 
  -3 -10  12       14.74       12.09     65.57 o 
  -2 -10  12      318.31      308.77     62.10 o 
  -1 -10  12       69.15      136.03     57.89 o 
   0 -10  12      159.63      208.53     38.43 o 
   1 -10  12     1089.25     1101.06     65.89 o 
   2 -10  12     1405.92     1272.76     77.54 o 
   3 -10  12       71.16        2.06     68.28 o 
   4 -10  12      192.52      174.54     76.81 o 
   5 -10  12       87.06      101.86     82.19 o 
  -5  -9  12       92.95       57.45     66.74 o 
  -4  -9  12      173.53      224.19     67.36 o 
  -3  -9  12      393.35      474.31     65.83 o 
  -2  -9  12      250.82      297.62     57.08 o 
  -1  -9  12       59.64      121.67     51.23 o 
   0  -9  12       73.56       21.83     36.13 o 
   1  -9  12     2163.44     2385.40     72.38 o 
   2  -9  12     1796.53     1946.27     80.32 o 
   3  -9  12      268.67      311.62     68.09 o 
   4  -9  12      761.88      892.56     84.91 o 
   5  -9  12      125.33      179.95     85.36 o 
  -5  -8  12      173.32       91.40     69.43 o 
  -4  -8  12       48.72       74.22     63.58 o 
  -3  -8  12       61.93      137.42     59.20 o 
  -2  -8  12      611.90      535.82     61.24 o 
  -1  -8  12      125.94       78.55     48.91 o 
   0  -8  12     1309.78     1425.24     48.96 o 
   1  -8  12     1947.40     1978.18     68.58 o 
   2  -8  12      706.79      771.13     63.86 o 
   3  -8  12      105.99       45.81     56.75 o 
   4  -8  12      475.92      621.80     80.98 o 
   5  -8  12      246.42      152.72     82.91 o 
   6  -8  12        2.72       62.67     75.29 o 
  -5  -7  12      126.17       83.25     65.03 o 
  -4  -7  12       21.08       33.29     59.32 o 
  -3  -7  12        3.19       83.34     55.92 o 
  -2  -7  12      112.84       76.83     52.91 o 
  -1  -7  12       28.77       98.81     43.28 o 
   0  -7  12      627.06      655.70     77.77 o 
   1  -7  12     1667.60     1569.62     61.28 o 
   2  -7  12      683.06      666.71     57.10 o 
   3  -7  12        9.54       44.23     56.87 o 
   4  -7  12      501.33      405.82     76.10 o 
   5  -7  12       16.13       80.68     80.68 o 
   6  -7  12        0.90       30.32     68.84 o 
  -6  -6  12       51.71       17.63     58.71 o 
  -5  -6  12       88.95       68.82     65.56 o 
  -4  -6  12      125.08       79.79     61.86 o 
  -3  -6  12      208.09      192.11     56.99 o 
  -2  -6  12        2.03       19.34     45.70 o 
  -1  -6  12      249.31      257.73     45.70 o 
   0  -6  12      843.19      768.72     45.25 o 
   1  -6  12     3017.98     2917.87     70.76 o 
   2  -6  12       23.29       28.18     45.48 o 
   3  -6  12       82.29       89.48     59.94 o 
   4  -6  12      583.68      719.14     74.09 o 
   5  -6  12        1.97       10.30     72.94 o 
   6  -6  12        6.58       20.15     72.60 o 
  -6  -5  12       25.83       57.55     54.84 o 
  -5  -5  12       49.41       50.79     64.10 o 
  -4  -5  12      239.53      317.39     60.93 o 
  -3  -5  12      302.01      442.53     56.17 o 
  -2  -5  12       44.84       73.31     41.45 o 
  -1  -5  12      301.31      341.92     42.17 o 
   0  -5  12     1565.81     1577.26     68.60 o 
   1  -5  12     3228.13     2847.62     75.14 o 
   2  -5  12      511.13      641.06     55.57 o 
   3  -5  12      930.00      859.99     70.20 o 
   4  -5  12      354.64      462.16     71.06 o 
   5  -5  12       43.07       10.09     72.60 o 
   6  -5  12       22.11       27.52     75.73 o 
  -6  -4  12       74.55      109.57     60.65 o 
  -5  -4  12       18.20       63.52     63.52 o 
  -4  -4  12       17.71       18.39     57.76 o 
  -3  -4  12      399.44      550.85     59.85 o 
  -2  -4  12      399.94      390.96     46.10 o 
  -1  -4  12      104.97       92.14     38.69 o 
   0  -4  12     3819.37     4245.97    155.33 o 
   1  -4  12     1808.20     1663.55     59.49 o 
   2  -4  12       53.57       28.54     48.35 o 
   3  -4  12     1645.11     1569.35     78.93 o 
   4  -4  12      306.37      366.25     74.51 o 
   5  -4  12       23.60       53.28     78.40 o 
   6  -4  12        2.84       70.48     70.48 o 
  -6  -3  12       88.84      117.31     62.67 o 
  -5  -3  12       66.52        3.97     65.17 o 
  -4  -3  12      176.21      212.33     61.01 o 
  -3  -3  12       84.36       58.69     49.52 o 
  -2  -3  12      607.94      618.43     53.95 o 
  -1  -3  12      325.82      450.83     44.21 o 
   0  -3  12     3718.02     4085.20    174.49 o 
   1  -3  12      937.63      925.34     52.62 o 
   2  -3  12       73.79        9.28     45.50 o 
   3  -3  12     1417.29     1448.15     77.92 o 
   4  -3  12      254.78      300.82     64.74 o 
   5  -3  12       30.88       39.96     72.81 o 
   6  -3  12       17.27       33.19     69.16 o 
  -6  -2  12       79.81       13.53     63.62 o 
  -5  -2  12      127.57      129.24     63.76 o 
  -4  -2  12      102.71      187.64     62.36 o 
  -3  -2  12      647.53      591.33     61.03 o 
  -2  -2  12      284.31      350.74     49.61 o 
  -1  -2  12      135.54      135.57     32.80 o 
   0  -2  12      587.88      664.86     31.87 o 
   1  -2  12     2366.98     2274.79     65.80 o 
   2  -2  12      287.84      375.58     52.05 o 
   3  -2  12      408.80      514.31     64.78 o 
   4  -2  12      392.59      484.72     74.37 o 
   5  -2  12        4.73       39.23     72.37 o 
   6  -2  12       40.02       45.47     70.34 o 
  -6  -1  12       82.67       16.09     63.59 o 
  -5  -1  12       23.61        2.06     63.53 o 
  -4  -1  12        5.32       23.87     59.24 o 
  -3  -1  12      427.04      416.38     57.57 o 
  -2  -1  12        1.36       32.60     41.25 o 
  -1  -1  12     1321.74     1182.09     58.10 o 
   0  -1  12      226.57      292.78     76.08 o 
   1  -1  12      136.48      176.07     42.34 o 
   2  -1  12       59.98       50.52     50.52 o 
   3  -1  12     1044.52     1143.43     73.78 o 
   4  -1  12      310.71      342.71     67.74 o 
   5  -1  12       26.39       54.75     66.21 o 
  -6   0  12       98.20       19.12     68.07 o 
  -5   0  12      141.71      149.81     68.47 o 
  -4   0  12      173.38      303.41     69.60 o 
  -3   0  12      182.51      118.05     54.36 o 
  -2   0  12      306.25      259.25     52.26 o 
  -1   0  12        7.66       44.63     44.63 o 
   0   0  12     1220.46     1624.94    229.36 o 
   1   0  12      494.81      455.47     48.61 o 
   2   0  12      453.14      465.72     52.75 o 
   3   0  12      257.10      224.45     57.00 o 
   4   0  12       86.78      113.18     66.35 o 
   5   0  12       23.63       62.41     69.98 o 
  -6   1  12       26.92       38.51     70.84 o 
  -5   1  12      161.69       89.68     75.50 o 
  -4   1  12      193.33      122.13     66.25 o 
  -3   1  12       62.14       53.16     53.16 o 
  -2   1  12       25.34        4.83     45.59 o 
  -1   1  12       40.40      121.94     42.48 o 
   0   1  12     2846.87     3196.15    106.65 o 
   1   1  12      359.57      307.79     45.30 o 
   2   1  12      344.15      351.01     51.19 o 
   3   1  12      916.94      833.48     67.93 o 
   4   1  12      364.46      312.33     69.73 o 
   5   1  12       73.33      189.78     64.81 o 
  -6   2  12        4.94        2.40     66.84 o 
  -5   2  12       11.64       55.94     68.44 o 
  -4   2  12      382.98      535.88     67.11 o 
  -3   2  12      607.32      610.14     68.17 o 
  -2   2  12      184.80      127.88     49.93 o 
  -1   2  12      184.22      216.61     41.20 o 
   0   2  12      174.72      160.10     37.31 o 
   1   2  12      462.22      414.22     50.25 o 
   2   2  12      652.14      603.14     56.38 o 
   3   2  12     1176.57     1029.95     75.18 o 
   4   2  12       21.26       61.94     61.94 o 
   5   2  12       12.58        6.68     65.45 o 
  -6   3  12        2.92       12.16     68.63 o 
  -5   3  12        1.48       58.41     65.78 o 
  -4   3  12      408.63      330.53     67.38 o 
  -3   3  12       90.81       78.89     50.20 o 
  -2   3  12       16.41       46.72     46.72 o 
  -1   3  12      174.59      196.74     43.44 o 
   0   3  12     1474.76     1411.11     56.73 o 
   1   3  12        2.40       40.64     40.64 o 
   2   3  12       80.49       91.88     46.64 o 
   3   3  12       10.92        7.56     52.93 o 
   4   3  12       63.09       68.16     63.13 o 
   5   3  12       17.18       71.43     67.19 o 
  -6   4  12        0.54       70.28     70.28 o 
  -5   4  12      113.95      186.74     65.74 o 
  -4   4  12      401.76      392.56     68.37 o 
  -3   4  12      112.14      211.04     50.51 o 
  -2   4  12       52.45       49.50     49.50 o 
  -1   4  12       40.58       61.21     42.44 o 
   0   4  12      210.40      385.21     66.80 o 
   1   4  12       27.10       86.44     41.28 o 
   2   4  12      256.57      233.85     53.45 o 
   3   4  12      667.24      613.76     71.83 o 
   4   4  12        0.29       10.67     65.76 o 
   5   4  12       17.07      101.29     65.58 o 
  -6   5  12       22.04       31.75     66.20 o 
  -5   5  12      167.61      193.64     64.90 o 
  -4   5  12       97.21      162.48     61.91 o 
  -3   5  12        4.16       12.86     50.85 o 
  -2   5  12       30.95       44.18     49.00 o 
  -1   5  12      147.18      151.83     43.85 o 
   0   5  12       45.75       84.76     41.44 o 
   1   5  12       39.60        4.60     49.31 o 
   2   5  12      356.05      263.07     58.67 o 
   3   5  12      375.59      366.91     65.80 o 
   4   5  12        0.22       72.26     65.04 o 
   5   5  12       26.14       65.83     65.83 o 
  -6   6  12        8.15       32.27     61.60 o 
  -5   6  12       61.02       37.65     63.61 o 
  -4   6  12      225.17      177.19     59.99 o 
  -3   6  12        2.36       79.72     50.73 o 
  -2   6  12      429.01      511.84     56.28 o 
  -1   6  12       29.36      114.64     46.67 o 
   0   6  12        3.99       10.21     56.49 o 
   1   6  12       66.54      141.21     49.64 o 
   2   6  12      232.35      164.08     57.12 o 
   3   6  12       11.33       85.68     60.84 o 
   4   6  12        2.88      134.97     65.15 o 
  -6   7  12        4.76       59.32     59.32 o 
  -5   7  12      377.63      271.92     71.52 o 
  -4   7  12      385.29      370.57     72.38 o 
  -3   7  12       99.34       45.44     60.20 o 
  -2   7  12       77.08      139.84     55.36 o 
  -1   7  12        4.44      130.01     49.37 o 
   0   7  12       29.21       64.49     34.00 o 
   1   7  12      130.14       31.71     54.34 o 
   2   7  12      474.46      505.85     61.52 o 
   3   7  12       18.21       16.04     61.79 o 
   4   7  12        6.25        6.30     62.60 o 
  -6   8  12       17.09       38.51     59.65 o 
  -5   8  12      162.03      208.67     66.80 o 
  -4   8  12       46.75      139.30     64.59 o 
  -3   8  12       19.81       58.83     61.63 o 
  -2   8  12     1592.99     1557.66     79.81 o 
  -1   8  12       91.27       79.05     53.54 o 
   0   8  12        3.05       15.59     37.95 o 
   1   8  12       33.23       38.11     54.87 o 
   2   8  12       69.53      143.73     57.24 o 
   3   8  12      166.91      109.75     64.83 o 
   4   8  12        9.95       70.98     61.56 o 
  -6   9  12       54.05       85.91     63.39 o 
  -5   9  12      146.93      111.67     66.35 o 
  -4   9  12        3.44       99.47     60.99 o 
  -3   9  12        4.38       24.38     60.13 o 
  -2   9  12      426.26      400.08     65.18 o 
  -1   9  12      140.02      299.90     58.19 o 
   0   9  12       11.89       17.31     39.93 o 
   1   9  12        2.67       55.87     55.13 o 
   2   9  12       32.60       13.50     61.09 o 
   3   9  12       47.02       52.71     60.74 o 
   4   9  12        5.83        5.95     60.01 o 
  -5  10  12       63.74      132.83     67.66 o 
  -4  10  12       27.16       15.44     68.47 o 
  -3  10  12      136.20       68.93     68.93 o 
  -2  10  12       26.85       62.71     62.71 o 
  -1  10  12      266.22      247.45     66.96 o 
   0  10  12      161.99      167.93     41.59 o 
   1  10  12      486.08      455.66     65.74 o 
   2  10  12      320.66      379.44     66.70 o 
   3  10  12        5.56        4.06     60.64 o 
  -5  11  12       16.62       60.07     68.80 o 
  -4  11  12       20.77       54.59     69.68 o 
  -3  11  12      341.79      286.38     74.42 o 
  -2  11  12       10.82       10.41     61.10 o 
  -1  11  12      148.93      218.23     65.90 o 
   0  11  12        1.95       92.54     59.12 o 
   1  11  12        0.28       34.16     57.32 o 
   2  11  12      214.56      162.72     65.56 o 
   3  11  12        0.97       75.61     57.31 o 
  -5  12  12       57.99        8.78     71.09 o 
  -4  12  12       13.72       48.46     72.07 o 
  -3  12  12      352.00      451.61     78.76 o 
  -2  12  12       19.59       69.50     69.50 o 
  -1  12  12       69.84       36.00     70.17 o 
   0  12  12        0.13       33.24     45.03 o 
   1  12  12        0.89       34.60     60.93 o 
   2  12  12        6.93       17.51     61.06 o 
   3  12  12       16.08       36.93     58.84 o 
  -5  13  12      100.88       47.86     68.55 o 
  -4  13  12        2.02       75.64     75.64 o 
  -3  13  12       85.39       50.92     74.60 o 
  -2  13  12      142.82      230.07     72.04 o 
  -1  13  12       41.24       69.90     69.64 o 
   0  13  12       16.52        0.63     49.92 o 
   1  13  12        0.69       32.61     59.52 o 
   2  13  12        9.76       35.87     61.92 o 
  -4  14  12       57.88        2.18     73.35 o 
  -3  14  12       21.71       39.53     72.59 o 
  -2  14  12      124.92      222.20     74.40 o 
  -1  14  12       18.49       48.94     71.11 o 
   0  14  12        4.73        9.97     45.44 o 
   1  14  12        0.26       43.39     59.92 o 
   2  14  12        0.08       52.07     53.37 o 
  -4  15  12      160.22      227.13     72.94 o 
  -3  15  12       18.58       32.24     73.44 o 
  -2  15  12       70.83        9.26     72.88 o 
  -1  15  12        4.79       70.47     70.47 o 
   0  15  12        2.25       31.05     45.57 o 
   1  15  12       11.19       78.20     55.64 o 
  -3  16  12      227.66      319.70     70.54 o 
  -2  16  12       38.14       92.11     68.01 o 
  -1  16  12       32.60       69.76     70.38 o 
   0  16  12        3.58       41.31    100.47 o 
   0 -20  13        5.51       54.26     54.26 o 
   1 -20  13       40.15       61.62     77.72 o 
  -1 -19  13       13.29        7.00     76.36 o 
   0 -19  13       12.80       13.50     55.05 o 
   1 -19  13      227.24      183.50     76.69 o 
   2 -19  13        1.93       77.10     78.74 o 
  -2 -18  13      252.76      191.78     75.26 o 
  -1 -18  13        9.08       21.45     77.14 o 
   0 -18  13      350.16      294.21     68.87 o 
   1 -18  13       92.78       84.30     84.30 o 
   2 -18  13        0.20       91.09     79.27 o 
   3 -18  13       41.41      130.56     77.67 o 
  -2 -17  13      167.28        4.70     75.35 o 
  -1 -17  13       72.99       86.70     79.93 o 
   0 -17  13      179.48       98.65     55.37 o 
   1 -17  13      390.66      327.71     84.38 o 
   2 -17  13        8.86       60.75     78.87 o 
   3 -17  13      224.20      182.36     84.74 o 
   4 -17  13        0.75       69.90     82.75 o 
  -3 -16  13      125.92       51.97     72.31 o 
  -2 -16  13      142.53      135.67     78.18 o 
  -1 -16  13       34.10      167.28     72.79 o 
   0 -16  13      232.39      144.74     55.28 o 
   1 -16  13      419.57      267.86     80.32 o 
   2 -16  13       47.02       84.60     79.59 o 
   3 -16  13       99.57      188.05     83.16 o 
   4 -16  13        8.02       10.54     86.10 o 
  -3 -15  13      269.22      297.65     74.52 o 
  -2 -15  13      163.85      144.20     79.86 o 
  -1 -15  13        0.50       20.95     76.62 o 
   0 -15  13      140.10      114.83     51.99 o 
   1 -15  13      184.31      173.56     74.66 o 
   2 -15  13      177.17       94.80     76.71 o 
   3 -15  13      183.61      411.47     84.62 o 
   4 -15  13        1.47       88.10     88.10 o 
  -4 -14  13      212.88       93.06     72.53 o 
  -3 -14  13      494.69      469.99     78.68 o 
  -2 -14  13      216.06      260.29     73.68 o 
  -1 -14  13        9.68       40.56     74.31 o 
   0 -14  13      150.37       78.06     83.97 o 
   1 -14  13       83.74       86.53     71.15 o 
   2 -14  13       63.85       76.02     76.02 o 
   3 -14  13      197.09      175.08     87.98 o 
   4 -14  13        9.51       21.58     84.67 o 
   5 -14  13       38.30      184.28     85.16 o 
  -4 -13  13      225.97      224.90     70.83 o 
  -3 -13  13      295.41      235.71     78.17 o 
  -2 -13  13       28.80       75.35     70.98 o 
  -1 -13  13      195.21       64.72     73.97 o 
   0 -13  13      421.19      365.57     54.67 o 
   1 -13  13      521.71      457.34     74.51 o 
   2 -13  13        1.41       51.70     69.53 o 
   3 -13  13       84.38       83.99     81.02 o 
   4 -13  13        0.11      187.16     84.60 o 
   5 -13  13       84.23      205.94     83.08 o 
  -4 -12  13      195.52      124.48     74.68 o 
  -3 -12  13      568.70      580.55     81.53 o 
  -2 -12  13       19.77       32.02     67.94 o 
  -1 -12  13      515.28      490.10     74.44 o 
   0 -12  13     1895.52     1867.68     64.72 o 
   1 -12  13      187.59      165.25     67.04 o 
   2 -12  13      997.22     1055.32     83.22 o 
   3 -12  13       11.04       74.86     74.86 o 
   4 -12  13        1.87       65.52     78.87 o 
   5 -12  13       52.68        8.05     86.75 o 
  -5 -11  13       94.70       28.14     63.06 o 
  -4 -11  13      276.46      291.50     71.65 o 
  -3 -11  13      491.50      501.34     75.33 o 
  -2 -11  13       29.62       66.20     66.20 o 
  -1 -11  13      883.02      893.11     76.69 o 
   0 -11  13     4459.71     4661.10     79.49 o 
   1 -11  13      487.47      486.00     66.13 o 
   2 -11  13      477.73      518.16     71.01 o 
   3 -11  13      294.16      338.76     78.17 o 
   4 -11  13       13.50       80.96     80.96 o 
   5 -11  13        8.58        5.30     81.51 o 
  -5 -10  13      110.10      102.06     63.99 o 
  -4 -10  13      184.00      175.96     71.54 o 
  -3 -10  13       49.50       32.77     66.60 o 
  -2 -10  13       18.97       17.26     61.69 o 
  -1 -10  13     1813.19     1860.58     84.92 o 
   0 -10  13     1906.76     1792.96    231.50 o 
   1 -10  13      367.02      377.60     61.05 o 
   2 -10  13       77.18       32.64     63.52 o 
   3 -10  13      181.48      210.12     69.05 o 
   4 -10  13       83.79      104.37     78.06 o 
   5 -10  13      118.39      151.76     84.43 o 
  -5  -9  13       72.33       86.06     61.39 o 
  -4  -9  13      262.68      156.58     72.34 o 
  -3  -9  13       18.33        0.00     64.62 o 
  -2  -9  13      341.40      395.98     61.94 o 
  -1  -9  13     1353.06     1295.70     74.15 o 
   0  -9  13     2065.84     2081.62    128.98 o 
   1  -9  13        0.63       32.76     51.28 o 
   2  -9  13      149.27      241.21     56.53 o 
   3  -9  13      738.18      731.64     79.56 o 
   4  -9  13       63.17      140.14     72.54 o 
   5  -9  13       65.38      149.77     80.79 o 
  -5  -8  13       86.36       27.55     63.27 o 
  -4  -8  13      333.80      331.19     70.41 o 
  -3  -8  13       19.24       72.24     59.08 o 
  -2  -8  13      785.99      699.25     65.39 o 
  -1  -8  13     3191.97     3039.72     89.29 o 
   0  -8  13     4127.76     5189.58    360.37 o 
   1  -8  13      132.98       33.61     50.71 o 
   2  -8  13     1242.49     1148.95     72.88 o 
   3  -8  13       69.12      112.99     64.23 o 
   4  -8  13       12.02       37.76     68.84 o 
   5  -8  13       38.52       67.31     80.23 o 
  -5  -7  13       18.55       49.38     65.48 o 
  -4  -7  13       85.43      104.78     65.34 o 
  -3  -7  13      273.57      355.65     64.13 o 
  -2  -7  13      472.66      432.85     56.18 o 
  -1  -7  13     3523.09     3440.42     90.15 o 
   0  -7  13     2857.38     2944.42    154.05 o 
   1  -7  13       13.23       53.66     43.41 o 
   2  -7  13     1465.20     1487.71     73.35 o 
   3  -7  13        4.36       61.08     61.08 o 
   4  -7  13        6.76       27.92     70.95 o 
   5  -7  13       66.03       97.85     76.77 o 
  -6  -6  13       22.45       59.98     59.98 o 
  -5  -6  13       27.21       55.27     62.29 o 
  -4  -6  13       19.82       61.45     61.45 o 
  -3  -6  13      108.74       86.33     60.35 o 
  -2  -6  13      671.22      745.20     60.18 o 
  -1  -6  13     2611.97     2399.94     71.70 o 
   0  -6  13      626.99      548.54     52.37 o 
   1  -6  13      224.88      245.25     42.43 o 
   2  -6  13     2300.23     2357.66     80.48 o 
   3  -6  13      515.67      505.36     64.26 o 
   4  -6  13       37.96        4.67     66.99 o 
   5  -6  13        9.27       51.26     75.40 o 
  -6  -5  13       89.92       85.14     60.75 o 
  -5  -5  13      121.91       94.72     66.35 o 
  -4  -5  13       15.18       41.84     60.60 o 
  -3  -5  13      247.07      179.11     56.34 o 
  -2  -5  13      253.55      195.86     51.17 o 
  -1  -5  13     2330.13     2209.15     73.88 o 
   0  -5  13      224.12      266.68     30.28 o 
   1  -5  13      222.96      250.39     44.80 o 
   2  -5  13      857.41      795.92     60.49 o 
   3  -5  13     1177.30     1186.06     75.64 o 
   4  -5  13       46.93       20.92     67.47 o 
   5  -5  13       65.08      168.47     75.03 o 
  -6  -4  13       30.17       80.01     57.79 o 
  -5  -4  13       21.04       29.63     65.31 o 
  -4  -4  13      126.98      127.20     60.37 o 
  -3  -4  13      207.57      273.37     53.88 o 
  -2  -4  13      621.24      628.02     54.76 o 
  -1  -4  13     3327.27     3201.68     82.64 o 
   0  -4  13      331.71      358.68     34.15 o 
   1  -4  13     2091.16     1973.95     64.56 o 
   2  -4  13      366.24      326.18     53.19 o 
   3  -4  13      514.34      601.89     65.84 o 
   4  -4  13        6.56       36.93     68.53 o 
   5  -4  13       43.33       98.58     70.73 o 
  -6  -3  13        5.69       62.33     62.33 o 
  -5  -3  13        1.01       90.57     64.79 o 
  -4  -3  13       80.49       32.63     60.72 o 
  -3  -3  13      127.77       95.07     58.38 o 
  -2  -3  13     2469.59     2864.28     79.00 o 
  -1  -3  13     2378.79     2498.81     73.07 o 
   0  -3  13      586.80      620.29     46.09 o 
   1  -3  13     3463.69     3598.62     80.41 o 
   2  -3  13     2909.82     2924.37     82.79 o 
   3  -3  13       55.68      121.76     56.96 o 
   4  -3  13       57.55       16.13     69.50 o 
   5  -3  13       14.99       86.91     70.43 o 
  -6  -2  13       49.88       49.89     14.50 o 
  -5  -2  13        0.13       33.24     65.75 o 
  -4  -2  13        0.21      104.83     57.30 o 
  -3  -2  13       11.94        5.45     55.05 o 
  -2  -2  13     1202.74     1139.51     66.88 o 
  -1  -2  13     2733.13     2847.96     80.23 o 
   0  -2  13       18.29       23.23     27.64 o 
   1  -2  13     1444.07     1732.99     64.97 o 
   2  -2  13     1567.18     1765.92     77.33 o 
   3  -2  13      289.39      228.41     63.33 o 
   4  -2  13      529.24      756.36     79.72 o 
   5  -2  13       55.89       14.42     72.63 o 
  -6  -1  13        7.25      135.32     61.42 o 
  -5  -1  13       49.66       41.18     65.21 o 
  -4  -1  13      406.00      399.54     69.73 o 
  -3  -1  13        5.72       13.01     55.23 o 
  -2  -1  13     1630.17     1579.78     70.76 o 
  -1  -1  13      275.41      200.61     49.40 o 
   0  -1  13       45.67       32.62     32.62 o 
   1  -1  13     1582.59     1363.37     73.60 o 
   2  -1  13     1989.03     2023.62     78.92 o 
   3  -1  13       23.38       23.63     53.78 o 
   4  -1  13        1.59       60.71     63.22 o 
   5  -1  13        3.72       37.61     70.38 o 
  -6   0  13        0.94       83.07     65.62 o 
  -5   0  13        0.39      108.82     62.65 o 
  -4   0  13       85.59       90.38     65.71 o 
  -3   0  13      145.26       27.02     59.32 o 
  -2   0  13     1200.82     1189.67     67.53 o 
  -1   0  13      487.79      537.88     49.08 o 
   0   0  13      342.71       76.73    121.01 o 
   1   0  13     1347.35     1342.74     64.57 o 
   2   0  13     1146.64     1272.97     66.24 o 
   3   0  13       22.62       50.75     55.65 o 
   4   0  13        8.43      150.06     62.46 o 
   5   0  13       36.97       11.35     64.18 o 
  -6   1  13        2.27       49.30     66.85 o 
  -5   1  13        5.99       45.12     68.53 o 
  -4   1  13       21.74      102.38     61.69 o 
  -3   1  13     1113.32      941.38     71.00 o 
  -2   1  13      843.66      926.93     60.57 o 
  -1   1  13      407.00      325.48     54.14 o 
   0   1  13      371.14      312.89     34.39 o 
   1   1  13      733.24      688.65     53.75 o 
   2   1  13      583.42      565.43     58.42 o 
   3   1  13        0.75        9.81     54.08 o 
   4   1  13      597.37      694.78     75.57 o 
   5   1  13        4.09       35.51     64.83 o 
  -6   2  13       10.08       25.53     65.55 o 
  -5   2  13      205.26      261.89     69.29 o 
  -4   2  13       63.84      117.14     62.89 o 
  -3   2  13      913.38      932.60     69.37 o 
  -2   2  13     1907.89     1899.12     76.50 o 
  -1   2  13      130.92       74.66     48.56 o 
   0   2  13      248.95      234.53     50.04 o 
   1   2  13     1683.14     1574.39     67.62 o 
   2   2  13      393.95      445.42     54.70 o 
   3   2  13        8.87       27.20     56.57 o 
   4   2  13       93.70       53.95     66.75 o 
   5   2  13       33.03        2.09     62.99 o 
  -6   3  13        7.15       70.02     70.02 o 
  -5   3  13      281.70      249.20     75.39 o 
  -4   3  13       62.54       66.21     66.21 o 
  -3   3  13      237.05      212.28     59.67 o 
  -2   3  13      822.21      892.89     65.39 o 
  -1   3  13      231.27      224.38     49.29 o 
   0   3  13      884.29      733.46     74.60 o 
   1   3  13     2529.59     2392.57     77.55 o 
   2   3  13       43.80       15.66     47.53 o 
   3   3  13      466.07      487.63     69.97 o 
   4   3  13      151.41       44.88     71.66 o 
   5   3  13       38.62       33.41     64.85 o 
  -6   4  13      102.11      145.19     68.56 o 
  -5   4  13      140.42      196.64     68.11 o 
  -4   4  13      125.37        6.62     66.46 o 
  -3   4  13        4.13       56.58     53.16 o 
  -2   4  13      402.93      459.83     58.49 o 
  -1   4  13      315.41      295.88     50.87 o 
   0   4  13      572.04      572.28     38.18 o 
   1   4  13     1071.23      915.51     61.86 o 
   2   4  13      127.92      174.46     52.53 o 
   3   4  13       12.18       53.28     59.44 o 
   4   4  13      205.60      160.80     68.94 o 
   5   4  13        6.56       62.51     62.51 o 
  -6   5  13      274.26      330.66     64.76 o 
  -5   5  13       19.52       20.69     64.17 o 
  -4   5  13      114.20       49.61     62.29 o 
  -3   5  13      377.43      365.14     65.70 o 
  -2   5  13       37.44       42.18     50.07 o 
  -1   5  13        9.51       29.89     44.37 o 
   0   5  13      902.95      860.05     52.05 o 
   1   5  13      700.70      654.12     60.71 o 
   2   5  13     1281.84     1110.41     73.97 o 
   3   5  13       28.93       15.88     62.26 o 
   4   5  13       28.33      117.21     59.60 o 
  -6   6  13       45.01       51.01     63.91 o 
  -5   6  13        1.71       49.22     61.96 o 
  -4   6  13        0.58       30.02     59.20 o 
  -3   6  13      177.46      207.86     57.43 o 
  -2   6  13      557.34      648.52     64.61 o 
  -1   6  13      271.12      174.02     55.84 o 
   0   6  13      602.09      591.57     41.48 o 
   1   6  13      637.15      433.66     61.46 o 
   2   6  13       17.84       35.13     55.50 o 
   3   6  13      128.35       66.25     65.31 o 
   4   6  13       58.05      189.72     61.64 o 
  -6   7  13       12.18       26.72     58.20 o 
  -5   7  13       14.83       28.80     63.38 o 
  -4   7  13       11.74       60.22     60.22 o 
  -3   7  13      277.41      146.13     61.93 o 
  -2   7  13       96.21      143.87     55.91 o 
  -1   7  13       82.18      186.71     54.87 o 
   0   7  13      590.58      570.98     44.14 o 
   1   7  13     1993.37     1994.30     81.64 o 
   2   7  13       37.73       94.38     56.33 o 
   3   7  13      214.28      234.24     64.41 o 
   4   7  13       45.64        4.11     63.23 o 
  -6   8  13       13.28       54.01     55.65 o 
  -5   8  13        1.81       30.90     66.46 o 
  -4   8  13       75.01       78.44     65.76 o 
  -3   8  13        4.25       96.87     58.12 o 
  -2   8  13        0.38       15.51     56.57 o 
  -1   8  13        0.92       11.14     58.61 o 
   0   8  13      544.71      578.88     95.49 o 
   1   8  13     1044.52      898.02     72.69 o 
   2   8  13        6.48       60.80     60.80 o 
   3   8  13       14.64       26.12     63.58 o 
   4   8  13       31.23      153.49     58.65 o 
  -5   9  13       12.25       64.11     62.98 o 
  -4   9  13      211.30      157.67     71.72 o 
  -3   9  13      110.62      149.07     62.22 o 
  -2   9  13       15.43       40.49     60.32 o 
  -1   9  13      535.34      510.46     66.66 o 
   0   9  13       66.37       89.72     40.90 o 
   1   9  13        3.96       46.59     57.76 o 
   2   9  13      142.20      165.79     60.75 o 
   3   9  13      205.37      163.02     64.84 o 
  -5  10  13        3.49       97.38     65.21 o 
  -4  10  13       23.29       56.72     70.90 o 
  -3  10  13       18.28       59.51     64.40 o 
  -2  10  13      413.33      410.38     68.21 o 
  -1  10  13      139.52      141.45     64.53 o 
   0  10  13      629.70      597.55     49.98 o 
   1  10  13        1.68       61.35     61.35 o 
   2  10  13       13.61       29.45     59.56 o 
   3  10  13       56.39      104.81     58.18 o 
  -5  11  13       12.74        4.43     67.98 o 
  -4  11  13        5.02       69.13     70.35 o 
  -3  11  13       24.50       72.44     71.91 o 
  -2  11  13       38.08      103.16     65.06 o 
  -1  11  13       27.79      104.27     66.92 o 
   0  11  13      322.58      271.75     52.23 o 
   1  11  13        2.28       17.33     57.56 o 
   2  11  13      167.22      211.56     65.11 o 
   3  11  13       31.64      106.01     55.94 o 
  -5  12  13       81.73       28.38     71.97 o 
  -4  12  13       67.88      127.50     71.92 o 
  -3  12  13       23.77       92.70     71.91 o 
  -2  12  13      182.91      225.89     69.14 o 
  -1  12  13       85.96        6.50     68.84 o 
   0  12  13       17.09       31.56     45.65 o 
   1  12  13       28.84       40.60     60.06 o 
   2  12  13      138.14      104.42     62.31 o 
  -4  13  13       14.47       69.34     70.68 o 
  -3  13  13      115.83       65.58     75.91 o 
  -2  13  13      137.57        2.27     73.65 o 
  -1  13  13      103.33       31.31     70.56 o 
   0  13  13       34.84       21.27     46.26 o 
   1  13  13        7.07       61.19     56.91 o 
   2  13  13       22.37        5.42     58.96 o 
  -4  14  13       21.84       29.51     72.41 o 
  -3  14  13       10.30       41.90     69.92 o 
  -2  14  13       22.75       80.94     68.96 o 
  -1  14  13        6.36        4.46     69.85 o 
   0  14  13        0.63       44.33    112.73 o 
   1  14  13        0.09       56.31     56.31 o 
  -3  15  13       87.59       86.80     76.94 o 
  -2  15  13        6.70       43.44     71.06 o 
  -1  15  13        0.46        2.17     69.14 o 
   0  15  13       25.97       29.79     45.32 o 
   1  15  13       11.71       14.05     53.99 o 
  -2  16  13        9.37      101.66     67.17 o 
  -1  16  13        0.16        4.35     67.33 o 
  -1 -19  14        1.93        6.74     68.21 o 
   0 -19  14        0.35      130.95    115.19 o 
   1 -19  14       83.33       73.20     77.34 o 
   2 -19  14        2.40       72.03     82.55 o 
  -2 -18  14       14.59        6.65     70.74 o 
  -1 -18  14      154.75      148.45     75.58 o 
   0 -18  14       32.84       21.86     54.79 o 
   1 -18  14        6.46       37.27     82.73 o 
   2 -18  14       30.15       48.35     82.06 o 
   3 -18  14       76.04      110.49     79.56 o 
  -2 -17  14        4.48       18.14     72.12 o 
  -1 -17  14      101.33       45.58     82.13 o 
   0 -17  14        1.88       15.34     55.25 o 
   1 -17  14        0.86       10.02     80.13 o 
   2 -17  14        0.29        7.66     80.02 o 
   3 -17  14       37.09        2.54     86.02 o 
  -3 -16  14       10.01      120.91     65.88 o 
  -2 -16  14       22.43       74.21     76.77 o 
  -1 -16  14       90.60      169.62     75.24 o 
   0 -16  14        4.85       17.94     54.35 o 
   1 -16  14        0.47       81.57     81.57 o 
   2 -16  14        2.77       58.77     81.21 o 
   3 -16  14      177.26      181.13     89.34 o 
   4 -16  14       54.95      290.25     83.40 o 
  -3 -15  14       49.40      122.47     68.42 o 
  -2 -15  14      343.92      459.27     77.29 o 
  -1 -15  14      641.81      610.56     83.51 o 
   0 -15  14       16.23       42.31     51.42 o 
   1 -15  14      561.88      450.11     84.84 o 
   2 -15  14       62.25        4.88     80.45 o 
   3 -15  14       79.21      119.43     80.19 o 
   4 -15  14       52.01        2.63     86.20 o 
  -4 -14  14       62.43      177.79     62.70 o 
  -3 -14  14        1.18       51.03     74.07 o 
  -2 -14  14       96.81      130.34     74.62 o 
  -1 -14  14      998.30     1108.66     87.90 o 
   0 -14  14       17.17       50.27     51.44 o 
   1 -14  14       58.42      160.67     69.85 o 
   2 -14  14        5.23       36.54     74.23 o 
   3 -14  14       74.97       34.12     86.03 o 
   4 -14  14       51.90      107.51     87.99 o 
  -4 -13  14       36.63       30.68     67.52 o 
  -3 -13  14        3.97       82.05     67.78 o 
  -2 -13  14      188.75      178.60     71.50 o 
  -1 -13  14      629.42      599.01     82.96 o 
   0 -13  14       15.99       61.69    135.14 o 
   1 -13  14       91.19      219.62     71.64 o 
   2 -13  14       51.36       87.00     71.76 o 
   3 -13  14      269.39      320.20     84.59 o 
   4 -13  14       24.87       60.45     87.13 o 
   5 -13  14       25.15       87.48     92.91 o 
  -4 -12  14       34.76       12.57     67.95 o 
  -3 -12  14      163.20      168.43     70.99 o 
  -2 -12  14      716.97      664.78     81.62 o 
  -1 -12  14       10.94       37.82     69.00 o 
   0 -12  14        3.10       55.02     55.02 o 
   1 -12  14       57.95      106.27     64.83 o 
   2 -12  14       20.88      105.84     67.95 o 
   3 -12  14       91.09      129.15     76.47 o 
   4 -12  14       56.84      154.21     83.90 o 
   5 -12  14       41.41       43.90     87.80 o 
  -4 -11  14        9.88       12.58     69.58 o 
  -3 -11  14      102.09      149.68     68.99 o 
  -2 -11  14     1194.12     1216.04     84.19 o 
  -1 -11  14      362.02      476.45     69.35 o 
   0 -11  14      223.74      304.35    126.68 o 
   1 -11  14      801.26      821.53     74.34 o 
   2 -11  14       12.12       83.39     64.49 o 
   3 -11  14      213.92      213.19     75.09 o 
   4 -11  14       13.00       66.24     85.21 o 
   5 -11  14       88.87      185.74     82.21 o 
  -5 -10  14       56.12       30.19     61.97 o 
  -4 -10  14       21.78      133.79     63.40 o 
  -3 -10  14       57.52      112.22     63.90 o 
  -2 -10  14     1781.59     1941.19     90.95 o 
  -1 -10  14       69.44       37.41     62.33 o 
   0 -10  14        1.76        6.66     39.17 o 
   1 -10  14      159.08       75.93     65.41 o 
   2 -10  14      115.52       58.85     65.39 o 
   3 -10  14       75.90       66.57     71.97 o 
   4 -10  14       16.25      113.30     77.39 o 
   5 -10  14      128.38       78.22     87.15 o 
  -5  -9  14        6.14        7.77     64.52 o 
  -4  -9  14       11.24       30.94     67.93 o 
  -3  -9  14      227.75      128.75     70.04 o 
  -2  -9  14      403.16      448.60     65.93 o 
  -1  -9  14       23.58      111.38     53.95 o 
   0  -9  14       12.41       22.48     37.83 o 
   1  -9  14      193.27      184.84     55.86 o 
   2  -9  14       26.55       61.60     58.68 o 
   3  -9  14      119.62       90.62     70.12 o 
   4  -9  14       16.99        2.62     74.45 o 
   5  -9  14      112.66      167.65     78.70 o 
  -5  -8  14       14.20       87.93     63.33 o 
  -4  -8  14        0.41       36.68     63.85 o 
  -3  -8  14     1398.19     1369.43     81.57 o 
  -2  -8  14      315.46      352.04     59.47 o 
  -1  -8  14      172.36      187.36     55.08 o 
   0  -8  14      351.01      386.74     41.06 o 
   1  -8  14       43.20      105.21     47.35 o 
   2  -8  14       74.59       38.50     55.86 o 
   3  -8  14        1.50       65.03     65.03 o 
   4  -8  14       45.45        9.84     70.63 o 
   5  -8  14       36.64      104.97     76.30 o 
  -5  -7  14       56.05       45.28     67.42 o 
  -4  -7  14        3.03      116.34     62.66 o 
  -3  -7  14     1028.83      964.05     77.88 o 
  -2  -7  14     1009.08     1152.49     71.29 o 
  -1  -7  14      821.73      821.85     64.66 o 
   0  -7  14     2001.81     1880.01    144.69 o 
   1  -7  14      695.59      672.61     56.90 o 
   2  -7  14       80.02       90.07     53.06 o 
   3  -7  14       60.52        6.15     61.75 o 
   4  -7  14        1.28       40.71     68.14 o 
   5  -7  14       48.14       15.50     76.72 o 
  -5  -6  14       37.31       23.70     64.47 o 
  -4  -6  14       74.25       55.36     62.78 o 
  -3  -6  14     1048.69      943.83     75.89 o 
  -2  -6  14     1921.65     1706.17     77.61 o 
  -1  -6  14        0.10        1.43     45.43 o 
   0  -6  14     1402.77     1362.01     45.16 o 
   1  -6  14      867.69      981.95     61.70 o 
   2  -6  14       89.18       98.24     51.55 o 
   3  -6  14      173.26      226.57     62.93 o 
   4  -6  14       46.05       28.58     70.16 o 
   5  -6  14       99.85      123.05     76.19 o 
  -6  -5  14       21.56       47.35     59.39 o 
  -5  -5  14       11.96       47.82     64.12 o 
  -4  -5  14      596.07      441.05     71.83 o 
  -3  -5  14      577.68      571.62     65.77 o 
  -2  -5  14      885.32      838.35     62.68 o 
  -1  -5  14      215.44      225.25     50.25 o 
   0  -5  14      302.30      244.12     32.09 o 
   1  -5  14     1989.66     1897.57     68.60 o 
   2  -5  14       15.25       47.88     47.88 o 
   3  -5  14      461.04      481.03     70.03 o 
   4  -5  14      117.21       82.58     67.00 o 
   5  -5  14       19.77       75.56     75.56 o 
  -6  -4  14        1.54       39.70     58.46 o 
  -5  -4  14        5.65       36.10     64.45 o 
  -4  -4  14      450.61      404.27     72.11 o 
  -3  -4  14      915.87      973.44     67.35 o 
  -2  -4  14     1226.51     1429.17     64.29 o 
  -1  -4  14      673.94      622.71     56.77 o 
   0  -4  14      854.72      746.54     38.52 o 
   1  -4  14       61.77        4.56     43.43 o 
   2  -4  14      120.19      255.16     53.13 o 
   3  -4  14      611.84      829.01     68.94 o 
   4  -4  14        3.01        9.49     66.15 o 
   5  -4  14       29.16        0.00     75.33 o 
  -6  -3  14        0.25       11.14     60.08 o 
  -5  -3  14       60.74      143.43     65.96 o 
  -4  -3  14      375.36      502.07     64.69 o 
  -3  -3  14     2198.72     2290.09     86.50 o 
  -2  -3  14        7.36       34.67     48.37 o 
  -1  -3  14      200.38      255.39     50.15 o 
   0  -3  14     1404.08     1354.98     73.46 o 
   1  -3  14      504.58      383.72     51.61 o 
   2  -3  14      548.69      470.17     62.61 o 
   3  -3  14       14.89        4.14     55.96 o 
   4  -3  14        0.29       67.35     67.35 o 
   5  -3  14      111.51      114.88     70.37 o 
  -6  -2  14        3.58       23.07     61.16 o 
  -5  -2  14       21.07       46.58     63.87 o 
  -4  -2  14      285.35      286.80     68.57 o 
  -3  -2  14     1439.41     1410.55     79.53 o 
  -2  -2  14      184.20      251.59     51.58 o 
  -1  -2  14     1178.75     1133.42     64.28 o 
   0  -2  14     2516.18     2372.44     60.95 o 
   1  -2  14      662.22      746.71     55.46 o 
   2  -2  14      141.50       65.30     65.30 o 
   3  -2  14       20.37       61.11     54.65 o 
   4  -2  14        0.76       37.00     65.10 o 
   5  -2  14       26.35      157.09     68.11 o 
  -6  -1  14        7.73       26.26     62.37 o 
  -5  -1  14       22.07      160.50     64.00 o 
  -4  -1  14      211.21      144.56     65.87 o 
  -3  -1  14      439.90      349.21     62.04 o 
  -2  -1  14       82.00       89.42     53.39 o 
  -1  -1  14     1982.19     2233.42     75.02 o 
   0  -1  14     1388.35     1303.03     45.99 o 
   1  -1  14      354.44      301.45     53.78 o 
   2  -1  14       27.26       19.49     55.52 o 
   3  -1  14      282.53      261.70     66.44 o 
   4  -1  14      176.38      165.57     65.37 o 
   5  -1  14        0.52       20.89     67.25 o 
  -6   0  14       21.16       21.17     64.13 o 
  -5   0  14       41.60       69.92     69.92 o 
  -4   0  14      458.65      438.31     69.06 o 
  -3   0  14      448.77      401.97     67.48 o 
  -2   0  14      937.60     1050.72     69.53 o 
  -1   0  14      548.88      474.85     63.80 o 
   0   0  14     4501.22     4493.67     74.21 o 
   1   0  14       49.57       76.16     44.63 o 
   2   0  14      380.31      469.27     62.29 o 
   3   0  14       31.60       58.64     60.04 o 
   4   0  14        1.69       44.59     62.84 o 
   5   0  14       26.49       53.52     65.98 o 
  -6   1  14        4.38       15.53     65.75 o 
  -5   1  14       75.19       56.76     67.12 o 
  -4   1  14      479.26      474.72     69.41 o 
  -3   1  14      190.96      248.83     59.74 o 
  -2   1  14        1.94       40.19     55.60 o 
  -1   1  14      639.10      647.64     58.79 o 
   0   1  14     2424.81     2396.12     60.91 o 
   1   1  14       61.18       48.12     46.65 o 
   2   1  14       14.90       10.54     49.59 o 
   3   1  14      472.29      460.37     67.37 o 
   4   1  14       73.71      144.71     63.95 o 
   5   1  14        2.86       62.93     62.93 o 
  -6   2  14       13.81       22.69     64.37 o 
  -5   2  14       62.28       48.08     68.53 o 
  -4   2  14      459.62      445.18     70.73 o 
  -3   2  14      366.88      510.92     64.80 o 
  -2   2  14       51.66      106.61     52.15 o 
  -1   2  14     1634.18     1704.61     72.79 o 
   0   2  14     1287.34     1323.45     45.66 o 
   1   2  14      242.33      239.47     50.31 o 
   2   2  14      189.56      100.36     55.33 o 
   3   2  14        2.05       22.03     56.81 o 
   4   2  14        1.01       58.23     61.84 o 
   5   2  14        0.07        0.00     60.14 o 
  -6   3  14        8.53       38.58     61.03 o 
  -5   3  14      228.95      129.74     71.01 o 
  -4   3  14      149.18       11.26     69.09 o 
  -3   3  14      121.33      106.57     58.53 o 
  -2   3  14      497.42      570.38     61.16 o 
  -1   3  14     2753.23     3084.93     91.74 o 
   0   3  14      630.58      707.49     41.06 o 
   1   3  14       19.03       24.72     46.63 o 
   2   3  14      755.32      688.76     64.47 o 
   3   3  14        2.15        4.11     58.33 o 
   4   3  14       24.66       27.63     63.09 o 
   5   3  14        1.50       58.93     58.93 o 
  -6   4  14       37.47       15.70     65.76 o 
  -5   4  14       49.51       16.42     68.03 o 
  -4   4  14       49.85       15.63     62.49 o 
  -3   4  14      294.36      315.93     62.02 o 
  -2   4  14      589.14      466.52     67.89 o 
  -1   4  14     2341.43     2369.66     93.11 o 
   0   4  14      466.54      505.18     84.13 o 
   1   4  14      295.45      343.38     54.03 o 
   2   4  14      631.86      538.71     62.76 o 
   3   4  14      244.72      209.36     65.57 o 
   4   4  14       48.16       56.61     63.42 o 
  -6   5  14       28.98       47.63     60.60 o 
  -5   5  14       10.09       20.83     67.57 o 
  -4   5  14      499.57      540.54     69.95 o 
  -3   5  14       11.92        5.99     61.65 o 
  -2   5  14      136.53       90.52     56.08 o 
  -1   5  14      885.82      892.38     67.80 o 
   0   5  14      379.67      336.88     39.05 o 
   1   5  14      323.27      263.45     56.23 o 
   2   5  14       85.74       50.52     57.43 o 
   3   5  14       76.79       92.83     59.34 o 
   4   5  14        2.02       78.15     60.68 o 
  -6   6  14       25.76       33.44     58.23 o 
  -5   6  14       16.80       45.03     63.77 o 
  -4   6  14        9.98       83.88     64.63 o 
  -3   6  14       13.82       10.21     61.50 o 
  -2   6  14      545.93      514.65     65.00 o 
  -1   6  14      482.80      490.86     59.58 o 
   0   6  14      317.63      292.49     40.52 o 
   1   6  14       27.95       23.25     53.79 o 
   2   6  14      105.86      121.85     57.70 o 
   3   6  14        3.80       36.47     58.94 o 
   4   6  14        5.21       26.15     58.35 o 
  -6   7  14       11.20       66.54     53.96 o 
  -5   7  14       52.18      118.04     61.84 o 
  -4   7  14        4.50       90.64     59.88 o 
  -3   7  14        3.47       61.62     61.62 o 
  -2   7  14     1927.60     1902.10     90.48 o 
  -1   7  14      533.12      746.92     68.44 o 
   0   7  14       15.26        1.63     39.79 o 
   1   7  14       59.80      107.97     53.86 o 
   2   7  14      772.49      734.04     69.87 o 
   3   7  14        0.80       30.12     60.46 o 
   4   7  14       11.27       79.35     57.24 o 
  -5   8  14      100.01      186.06     64.96 o 
  -4   8  14      193.83      185.78     71.23 o 
  -3   8  14        0.98       19.33     61.89 o 
  -2   8  14       83.83      129.60     63.07 o 
  -1   8  14     3230.09     3193.82    110.29 o 
   0   8  14        1.18       29.46     40.92 o 
   1   8  14      166.01      238.28     60.31 o 
   2   8  14      135.05      148.35     58.04 o 
   3   8  14       23.10      107.19     59.04 o 
   4   8  14        4.15       33.16     56.86 o 
  -5   9  14        0.63       37.66     63.06 o 
  -4   9  14       49.62       68.02     68.28 o 
  -3   9  14        3.74       68.15     68.15 o 
  -2   9  14      297.70      204.87     67.35 o 
  -1   9  14      858.57      840.20     77.41 o 
   0   9  14        6.30       26.45     42.49 o 
   1   9  14      478.36      480.76     64.01 o 
   2   9  14      195.24      109.77     68.14 o 
   3   9  14       48.10       79.50     60.92 o 
  -5  10  14        0.04       17.72     64.77 o 
  -4  10  14        4.12       96.66     65.19 o 
  -3  10  14       22.51       22.83     65.02 o 
  -2  10  14      157.41      121.28     65.08 o 
  -1  10  14        6.13       40.91     65.91 o 
   0  10  14       34.13       18.43     43.64 o 
   1  10  14      217.04      178.44     61.60 o 
   2  10  14      204.85      268.57     62.87 o 
   3  10  14        9.52       16.87     59.04 o 
  -5  11  14        8.82       52.39     66.49 o 
  -4  11  14        7.00       69.64     68.21 o 
  -3  11  14       73.17       41.74     75.65 o 
  -2  11  14      476.37      449.78     76.98 o 
  -1  11  14       25.25       46.56     67.31 o 
   0  11  14        2.80       44.99     44.99 o 
   1  11  14      133.67      107.05     61.66 o 
   2  11  14       81.80      127.98     60.07 o 
  -4  12  14        9.88       48.67     72.66 o 
  -3  12  14       16.44       82.25     69.47 o 
  -2  12  14      587.96      574.69     82.43 o 
  -1  12  14       37.88       54.14     69.98 o 
   0  12  14       10.29       18.19     46.21 o 
   1  12  14      109.39      171.65     61.55 o 
   2  12  14       40.76       64.44     56.05 o 
  -4  13  14       20.22       38.91     71.80 o 
  -3  13  14        7.97       89.49     74.49 o 
  -2  13  14      115.73      121.61     74.99 o 
  -1  13  14       45.64       70.49     73.40 o 
   0  13  14       53.10       29.21     85.48 o 
   1  13  14       91.52       92.15     56.18 o 
  -3  14  14       31.78        4.67     73.58 o 
  -2  14  14       14.16       64.98     74.00 o 
  -1  14  14        8.43       61.12     68.59 o 
   0  14  14       75.86        0.17     47.84 o 
   1  14  14       55.48       10.75     55.39 o 
  -3  15  14      112.55      145.95     69.01 o 
  -2  15  14        6.30       45.33     71.93 o 
  -1  15  14        0.54       17.64     68.29 o 
   0  15  14       25.11       21.31     69.80 o 
   0 -19  15        7.99       41.06     53.72 o 
   1 -19  15       37.24       53.64     76.53 o 
   2 -19  15      185.99       64.44     78.49 o 
  -1 -18  15       26.49       23.27     72.85 o 
   0 -18  15        2.87       49.18     52.49 o 
   1 -18  15      167.21      224.88     84.63 o 
   2 -18  15      209.71      192.35     84.73 o 
  -2 -17  15       35.83      131.66     68.11 o 
  -1 -17  15       82.22      102.04     77.72 o 
   0 -17  15       40.60       53.07     56.25 o 
   1 -17  15      369.69      208.98     89.01 o 
   2 -17  15       31.71       36.54     82.46 o 
   3 -17  15        5.42       90.68     83.93 o 
  -3 -16  15        8.50       22.82     64.39 o 
  -2 -16  15       44.00       25.26     73.99 o 
  -1 -16  15        4.55       64.47     78.32 o 
   0 -16  15      537.64      669.71    178.60 o 
   1 -16  15       75.67      137.57     80.68 o 
   2 -16  15      186.22      253.02     87.56 o 
   3 -16  15      111.90      122.09     86.02 o 
   4 -16  15      176.62       89.24     87.06 o 
  -3 -15  15       79.18       53.87     71.15 o 
  -2 -15  15       58.16      150.13     67.37 o 
  -1 -15  15       50.84       56.84     76.66 o 
   0 -15  15      218.85      307.65     96.47 o 
   1 -15  15       62.43      176.49     78.32 o 
   2 -15  15      490.19      394.66     93.15 o 
   3 -15  15      141.29        8.14     89.51 o 
   4 -15  15      326.60      238.58     92.63 o 
  -3 -14  15      228.45      175.61     74.92 o 
  -2 -14  15      209.80      119.28     77.34 o 
  -1 -14  15       27.85       90.12     71.22 o 
   0 -14  15       12.35       48.57     51.35 o 
   1 -14  15      206.88       45.11     81.21 o 
   2 -14  15       11.56       83.14     83.14 o 
   3 -14  15      106.31      132.32     84.33 o 
   4 -14  15      308.77      216.22     90.73 o 
  -4 -13  15       23.35        6.12     67.07 o 
  -3 -13  15      177.37      165.39     73.46 o 
  -2 -13  15      131.44      159.90     74.70 o 
  -1 -13  15       39.36       35.67     71.60 o 
   0 -13  15        2.21        1.80     48.96 o 
   1 -13  15      399.37      453.12     77.73 o 
   2 -13  15       78.97       36.60     81.29 o 
   3 -13  15      319.30      355.14     89.61 o 
   4 -13  15      249.56      356.24     92.15 o 
  -4 -12  15       42.94        6.17     67.95 o 
  -3 -12  15      240.63      146.85     73.79 o 
  -2 -12  15       23.24       65.65     69.95 o 
  -1 -12  15       81.58       92.40     67.02 o 
   0 -12  15       36.24       74.21     45.69 o 
   1 -12  15      213.98      142.15     75.53 o 
   2 -12  15      138.47      272.91     76.46 o 
   3 -12  15      327.65      330.28     88.90 o 
   4 -12  15      179.14      227.41     90.33 o 
   5 -12  15       30.58       35.76     88.41 o 
  -4 -11  15      193.40      270.74     71.62 o 
  -3 -11  15      305.30      250.33     71.23 o 
  -2 -11  15       14.98       14.79     64.06 o 
  -1 -11  15       21.57       64.65     64.65 o 
   0 -11  15      253.82      346.09     62.16 o 
   1 -11  15       52.57       58.17     62.03 o 
   2 -11  15      196.28      177.80     73.65 o 
   3 -11  15      456.89      516.64     87.31 o 
   4 -11  15      140.51       92.32     88.27 o 
   5 -11  15        0.12       16.45     81.00 o 
  -5 -10  15        4.43       20.43     59.28 o 
  -4 -10  15      224.83      281.77     73.95 o 
  -3 -10  15      224.66      191.79     68.61 o 
  -2 -10  15      607.17      644.55     75.80 o 
  -1 -10  15      444.03      533.76     69.67 o 
   0 -10  15       16.10       88.51     43.18 o 
   1 -10  15       50.36      135.33     59.72 o 
   2 -10  15       36.80      111.68     65.87 o 
   3 -10  15      449.35      579.33     84.78 o 
   4 -10  15      181.59      167.04     84.82 o 
   5 -10  15        0.17       48.73     82.92 o 
  -5  -9  15       26.94       13.36     60.74 o 
  -4  -9  15      192.24      143.33     69.05 o 
  -3  -9  15       77.21       16.34     67.96 o 
  -2  -9  15      104.80      165.80     60.92 o 
  -1  -9  15      687.65      693.73     72.13 o 
   0  -9  15       98.65      127.25     41.97 o 
   1  -9  15        1.51       48.20     57.79 o 
   2  -9  15       73.82       24.54     60.93 o 
   3  -9  15       86.83       78.62     69.69 o 
   4  -9  15      379.09      405.02     84.98 o 
   5  -9  15        7.06       80.17     80.17 o 
  -5  -8  15       68.43       21.36     64.28 o 
  -4  -8  15      459.77      539.11     70.05 o 
  -3  -8  15       17.43       19.97     65.95 o 
  -2  -8  15       62.39       54.16     58.06 o 
  -1  -8  15      193.29      310.19     59.63 o 
   0  -8  15        8.27       31.18     37.08 o 
   1  -8  15       18.40       63.27     52.39 o 
   2  -8  15      367.22      394.65     65.97 o 
   3  -8  15      639.08      708.88     77.82 o 
   4  -8  15      120.25      171.06     75.81 o 
   5  -8  15        2.54       13.22     77.31 o 
  -5  -7  15       56.60       84.27     62.76 o 
  -4  -7  15      257.98      144.54     68.09 o 
  -3  -7  15      397.18      285.87     68.55 o 
  -2  -7  15      526.32      689.66     65.33 o 
  -1  -7  15       75.37      104.97     52.49 o 
   0  -7  15      314.45      400.47     70.06 o 
   1  -7  15       93.99      136.16     54.06 o 
   2  -7  15        5.82      135.83     52.60 o 
   3  -7  15      316.75      234.82     68.43 o 
   4  -7  15        6.02       12.22     73.32 o 
   5  -7  15       22.31       20.72     77.07 o 
  -5  -6  15      123.04       95.13     67.76 o 
  -4  -6  15      217.25      337.09     67.12 o 
  -3  -6  15      478.21      516.65     71.05 o 
  -2  -6  15      379.17      312.76     59.39 o 
  -1  -6  15      291.29      241.81     57.20 o 
   0  -6  15        6.21       54.50     33.65 o 
   1  -6  15        0.87       63.39     48.46 o 
   2  -6  15       26.88      106.50     50.94 o 
   3  -6  15       24.19       27.67     59.13 o 
   4  -6  15        1.15       21.77     70.67 o 
   5  -6  15       26.21       79.85     79.85 o 
  -5  -5  15      367.58      448.50     65.31 o 
  -4  -5  15      240.66      167.11     64.94 o 
  -3  -5  15      246.31      216.90     63.81 o 
  -2  -5  15       52.25       43.39     56.91 o 
  -1  -5  15      562.12      593.80     57.27 o 
   0  -5  15       52.36       18.39     37.57 o 
   1  -5  15      247.75      246.58     50.34 o 
   2  -5  15      335.06      321.62     57.69 o 
   3  -5  15        8.62       14.84     59.39 o 
   4  -5  15        2.81       72.49     72.49 o 
   5  -5  15        3.26       22.46     73.78 o 
  -6  -4  15       43.14        0.00     59.81 o 
  -5  -4  15      245.39      321.22     68.94 o 
  -4  -4  15      206.23       84.99     68.81 o 
  -3  -4  15        3.80       47.17     56.16 o 
  -2  -4  15      487.98      437.19     63.93 o 
  -1  -4  15      293.23      185.57     53.02 o 
   0  -4  15       57.50       64.37     34.83 o 
   1  -4  15       15.21       11.14     46.88 o 
   2  -4  15       24.42        9.00     49.91 o 
   3  -4  15      215.77      225.45     64.87 o 
   4  -4  15        2.83       71.51     72.89 o 
   5  -4  15      148.46      201.15     79.20 o 
  -6  -3  15       54.89       25.78     57.62 o 
  -5  -3  15      117.99      251.50     67.33 o 
  -4  -3  15      319.67      380.74     67.96 o 
  -3  -3  15       64.78      135.96     61.17 o 
  -2  -3  15      289.43      285.26     57.17 o 
  -1  -3  15      185.69      210.32     48.47 o 
   0  -3  15       37.77      108.55     33.40 o 
   1  -3  15      216.95      253.02     49.57 o 
   2  -3  15       10.32       21.88     49.61 o 
   3  -3  15      107.90      126.26     66.03 o 
   4  -3  15       27.02        9.31     71.45 o 
   5  -3  15       48.96      191.40     69.11 o 
  -6  -2  15       67.18       62.15     62.15 o 
  -5  -2  15      227.59      370.17     69.74 o 
  -4  -2  15      548.56      587.00     75.03 o 
  -3  -2  15      226.55      213.94     59.50 o 
  -2  -2  15      393.43      449.05     54.71 o 
  -1  -2  15      442.34      311.56     55.08 o 
   0  -2  15       46.43       49.48     33.23 o 
   1  -2  15        0.79       47.78     47.78 o 
   2  -2  15      546.18      588.73     62.76 o 
   3  -2  15        1.86       60.43     60.43 o 
   4  -2  15       83.46      127.50     68.96 o 
   5  -2  15       15.70       46.43     66.93 o 
  -6  -1  15       68.48       32.01     65.13 o 
  -5  -1  15      218.14      164.06     70.34 o 
  -4  -1  15       85.32      117.79     64.19 o 
  -3  -1  15       91.60       70.83     59.64 o 
  -2  -1  15     1619.53     1513.75     78.91 o 
  -1  -1  15      405.29      380.08     57.95 o 
   0  -1  15       91.23       36.78     36.78 o 
   1  -1  15       34.58       53.25     53.25 o 
   2  -1  15       80.54       81.14     54.48 o 
   3  -1  15      467.76      456.78     66.91 o 
   4  -1  15       80.17      220.76     68.67 o 
   5  -1  15       50.76       92.07     67.33 o 
  -6   0  15       99.13      120.38     68.37 o 
  -5   0  15      227.83      204.15     72.31 o 
  -4   0  15       12.78       76.25     62.37 o 
  -3   0  15      427.49      422.44     69.66 o 
  -2   0  15     1540.77     1680.03     80.52 o 
  -1   0  15       88.67       71.06     54.20 o 
   0   0  15      143.01      314.80     73.13 o 
   1   0  15      171.51      267.33     50.07 o 
   2   0  15        0.32       70.25     53.39 o 
   3   0  15      501.81      310.90     72.66 o 
   4   0  15        2.92       80.41     66.43 o 
   5   0  15       23.73       65.09     66.52 o 
  -6   1  15       41.90       36.51     60.52 o 
  -5   1  15       53.61       94.12     71.05 o 
  -4   1  15        0.30       75.45     63.73 o 
  -3   1  15     1279.73     1549.64     83.42 o 
  -2   1  15     2155.78     2208.41     89.52 o 
  -1   1  15      361.31      379.92     59.91 o 
   0   1  15       78.59      117.03    122.58 o 
   1   1  15        9.05       22.25     47.99 o 
   2   1  15       96.59       13.14     54.26 o 
   3   1  15       10.69       16.51     58.82 o 
   4   1  15        8.35      116.00     61.59 o 
   5   1  15       25.60       29.25     59.08 o 
  -6   2  15        3.89      151.21     59.91 o 
  -5   2  15       42.25       35.66     72.63 o 
  -4   2  15        0.03       50.76     65.18 o 
  -3   2  15     1529.70     1588.21     84.41 o 
  -2   2  15     2041.71     2156.37     87.51 o 
  -1   2  15       29.71       56.15     56.15 o 
   0   2  15       37.08       38.49     38.49 o 
   1   2  15        8.69       31.21     47.38 o 
   2   2  15        1.49        3.81     55.13 o 
   3   2  15        4.31        8.25     60.29 o 
   4   2  15       30.49       63.24     63.24 o 
   5   2  15       14.47       34.09     61.15 o 
  -6   3  15       31.61       63.46     63.46 o 
  -5   3  15       56.54       14.36     70.18 o 
  -4   3  15      187.67       57.59     70.00 o 
  -3   3  15       16.53       50.93     59.05 o 
  -2   3  15      255.38      230.16     59.92 o 
  -1   3  15        4.69       42.61     51.84 o 
   0   3  15      213.93      157.71     39.30 o 
   1   3  15      669.61      637.84     60.50 o 
   2   3  15      116.62      169.76     56.06 o 
   3   3  15       27.27       14.18     58.45 o 
   4   3  15        0.91      121.97     58.48 o 
  -6   4  15       38.48       30.19     63.58 o 
  -5   4  15       27.17      180.37     66.71 o 
  -4   4  15        8.88       34.19     63.78 o 
  -3   4  15     1056.95     1067.48     78.88 o 
  -2   4  15      662.89      604.71     68.50 o 
  -1   4  15        5.03       26.44     56.61 o 
   0   4  15      263.52      297.96     39.45 o 
   1   4  15      574.57      557.01     61.26 o 
   2   4  15        2.21       85.95     53.43 o 
   3   4  15        2.55        8.14     56.26 o 
   4   4  15        5.65       63.64     63.64 o 
  -6   5  15        4.09       81.53     58.68 o 
  -5   5  15       45.35       87.29     67.97 o 
  -4   5  15       49.88        6.69     64.33 o 
  -3   5  15      625.79      758.78     75.94 o 
  -2   5  15      284.80      356.11     63.31 o 
  -1   5  15      233.83      280.78     53.60 o 
   0   5  15      627.64      663.65     60.36 o 
   1   5  15       45.21       81.93     51.54 o 
   2   5  15        0.58       55.54     55.54 o 
   3   5  15       23.87      115.86     60.11 o 
   4   5  15       17.44       52.06     59.44 o 
  -6   6  15       11.63       20.30     55.30 o 
  -5   6  15       10.62        6.82     63.74 o 
  -4   6  15       24.85        2.16     62.94 o 
  -3   6  15       65.07       38.80     62.54 o 
  -2   6  15      473.80      506.92     66.79 o 
  -1   6  15       24.15      118.82     57.02 o 
   0   6  15      362.94      358.96     43.17 o 
   1   6  15       86.63       24.17     55.53 o 
   2   6  15       22.26       89.63     56.30 o 
   3   6  15        3.37       44.37     59.45 o 
   4   6  15        3.89       52.24     56.94 o 
  -5   7  15        0.94       44.64     65.03 o 
  -4   7  15      238.82      258.55     71.99 o 
  -3   7  15      603.92      565.62     71.97 o 
  -2   7  15      245.89       90.43     70.53 o 
  -1   7  15       74.41       85.80     58.86 o 
   0   7  15      138.50      177.62     44.64 o 
   1   7  15      493.00      355.42     63.05 o 
   2   7  15        6.32       15.78     59.85 o 
   3   7  15        0.34       55.74     56.36 o 
   4   7  15       12.47        0.00     56.64 o 
  -5   8  15        9.00       64.27     64.92 o 
  -4   8  15       65.11       25.09     69.62 o 
  -3   8  15      430.44      378.63     74.67 o 
  -2   8  15      209.54      209.95     66.92 o 
  -1   8  15      666.47      628.76     77.16 o 
   0   8  15      370.39      445.44     77.56 o 
   1   8  15      166.43      203.09     59.12 o 
   2   8  15       64.64       51.09     57.94 o 
   3   8  15        1.15       31.07     56.15 o 
  -5   9  15        0.32       39.59     68.02 o 
  -4   9  15       81.55      173.29     71.46 o 
  -3   9  15       89.44        0.00     70.56 o 
  -2   9  15      178.01      225.47     69.16 o 
  -1   9  15      463.47      546.59     71.97 o 
   0   9  15      189.68      155.20     45.11 o 
   1   9  15       12.07       97.79     53.15 o 
   2   9  15        1.10       44.88     60.53 o 
   3   9  15       20.35       99.63     53.91 o 
  -5  10  15       20.56       32.68     67.39 o 
  -4  10  15      132.76      183.87     69.41 o 
  -3  10  15      150.94      355.13     68.65 o 
  -2  10  15        3.23       41.34     69.26 o 
  -1  10  15       25.10       67.94     67.94 o 
   0  10  15      440.46      438.49     92.13 o 
   1  10  15       28.65       61.77     61.77 o 
   2  10  15        3.72       30.76     58.80 o 
   3  10  15        5.24       23.23     53.88 o 
  -4  11  15      104.58       34.91     71.67 o 
  -3  11  15       80.74       42.55     73.63 o 
  -2  11  15       80.50       25.66     77.76 o 
  -1  11  15       78.38      153.08     71.70 o 
   0  11  15       59.34       18.45     47.83 o 
   1  11  15       30.62       79.82     57.11 o 
   2  11  15       13.17       37.20     56.34 o 
  -4  12  15       67.74       11.61     72.27 o 
  -3  12  15      204.20      306.42     75.88 o 
  -2  12  15       53.67      132.26     73.60 o 
  -1  12  15       69.56       83.00     71.04 o 
   0  12  15      136.68      103.08     47.39 o 
   1  12  15        0.39       19.11     59.60 o 
   2  12  15       16.09       10.64     53.05 o 
  -4  13  15       86.63       58.59     68.60 o 
  -3  13  15       17.31       28.15     73.68 o 
  -2  13  15       10.24       28.38     73.25 o 
  -1  13  15      136.66       11.48     75.91 o 
   0  13  15       28.04       48.62     74.88 o 
   1  13  15        2.31       25.60     54.97 o 
  -3  14  15       42.99       91.60     70.87 o 
  -2  14  15        0.72       90.33     68.64 o 
  -1  14  15      213.18      137.53     72.99 o 
   0  14  15       29.87       28.81     44.96 o 
  -2  15  15       78.98       66.82     71.05 o 
  -1  15  15       65.36       43.33     68.04 o 
   1 -19  16        0.09       48.33     77.73 o 
  -1 -18  16       79.38       59.23     74.45 o 
   0 -18  16       26.34       18.05     55.77 o 
   1 -18  16       51.32      200.50     81.54 o 
   2 -18  16      218.20      254.89     80.68 o 
  -2 -17  16       95.83       28.42     71.55 o 
  -1 -17  16      185.19      138.61     77.74 o 
   0 -17  16      169.04      186.68     57.66 o 
   1 -17  16       34.89       30.46     83.71 o 
   2 -17  16      275.95      287.53     87.55 o 
   3 -17  16       73.44       91.21     85.32 o 
  -2 -16  16      107.38       99.48     72.11 o 
  -1 -16  16      313.61      269.06     80.89 o 
   0 -16  16      152.78      246.32     65.37 o 
   1 -16  16      399.30      191.23     87.63 o 
   2 -16  16      396.30      306.09     89.32 o 
   3 -16  16      117.63      145.66     91.23 o 
  -3 -15  16       44.08       67.41     67.41 o 
  -2 -15  16       18.96       16.06     75.45 o 
  -1 -15  16      207.21      266.00     79.39 o 
   0 -15  16       83.40       22.67     57.06 o 
   1 -15  16       42.59        7.61     81.16 o 
   2 -15  16      608.30      410.54     93.95 o 
   3 -15  16      127.01      305.37     83.49 o 
   4 -15  16        3.92       80.89     86.71 o 
  -3 -14  16       27.84       70.50     70.50 o 
  -2 -14  16      177.62      188.25     76.92 o 
  -1 -14  16       54.46       18.77     77.24 o 
   0 -14  16        1.08       55.69     55.69 o 
   1 -14  16       26.37      135.19     68.75 o 
   2 -14  16      219.93      185.10     89.32 o 
   3 -14  16      246.19      227.21     92.55 o 
   4 -14  16       25.66       96.09     96.09 o 
  -4 -13  16       58.97       58.82     62.90 o 
  -3 -13  16      135.89      138.22     74.02 o 
  -2 -13  16      117.82      109.04     72.18 o 
  -1 -13  16       40.75       54.64     70.08 o 
   0 -13  16        4.57        2.04     54.94 o 
   1 -13  16      330.13      268.78     77.38 o 
   2 -13  16      363.98      342.83     88.40 o 
   3 -13  16       61.13       57.39     86.96 o 
   4 -13  16       30.85       89.65     89.65 o 
  -4 -12  16       41.67       46.60     64.56 o 
  -3 -12  16       10.29      100.82     68.70 o 
  -2 -12  16      218.52      217.83     71.47 o 
  -1 -12  16      790.81      842.75     84.90 o 
   0 -12  16       12.30        4.86     46.56 o 
   1 -12  16     1015.88      998.13     90.53 o 
   2 -12  16      305.07      363.22     78.93 o 
   3 -12  16       28.83       84.55     84.55 o 
   4 -12  16       63.67      115.56     87.38 o 
  -4 -11  16       91.35       43.40     66.31 o 
  -3 -11  16       36.23       10.94     67.60 o 
  -2 -11  16       23.37       10.77     67.04 o 
  -1 -11  16      878.15     1071.48     84.67 o 
   0 -11  16       10.19       45.66     46.35 o 
   1 -11  16      694.45      826.16     76.78 o 
   2 -11  16      769.98      865.22     84.98 o 
   3 -11  16       18.79       38.81     82.73 o 
   4 -11  16      403.16      490.49     89.91 o 
  -4 -10  16      124.25       33.20     68.09 o 
  -3 -10  16      185.40      200.93     72.22 o 
  -2 -10  16       42.32       39.59     65.26 o 
  -1 -10  16       62.87       30.26     65.67 o 
   0 -10  16      191.59      259.70     78.77 o 
   1 -10  16      165.11      254.91     68.53 o 
   2 -10  16     1008.10     1048.63     88.56 o 
   3 -10  16        2.75       78.14     78.14 o 
   4 -10  16      143.40       13.65     85.07 o 
   5 -10  16      122.91      121.05     84.30 o 
  -5  -9  16       82.41       46.83     61.69 o 
  -4  -9  16       70.12      108.36     66.13 o 
  -3  -9  16      112.45      190.58     65.06 o 
  -2  -9  16        0.27       40.22     60.60 o 
  -1  -9  16       15.88      106.34     60.31 o 
   0  -9  16      303.61      319.36     43.49 o 
   1  -9  16      804.66      802.81     72.37 o 
   2  -9  16      873.20      808.37     83.36 o 
   3  -9  16        0.03       33.80     69.98 o 
   4  -9  16      195.40      266.04     84.25 o 
   5  -9  16       24.86      137.75     78.04 o 
  -5  -8  16       86.99       55.61     64.10 o 
  -4  -8  16       83.67      166.12     67.08 o 
  -3  -8  16        6.97       18.42     63.79 o 
  -2  -8  16      112.96      132.59     58.81 o 
  -1  -8  16       33.91       12.86     56.92 o 
   0  -8  16      477.73      512.86     49.38 o 
   1  -8  16     1207.78     1193.96     76.59 o 
   2  -8  16      140.46       99.24     62.93 o 
   3  -8  16       45.81      221.58     73.27 o 
   4  -8  16      309.12      385.11     86.55 o 
   5  -8  16       25.82       23.33     73.61 o 
  -5  -7  16       79.05      107.25     65.44 o 
  -4  -7  16      103.52       18.51     66.79 o 
  -3  -7  16        3.54       22.10     63.94 o 
  -2  -7  16       99.76      174.08     60.08 o 
  -1  -7  16       73.40       77.17     54.78 o 
   0  -7  16       69.51       30.24     66.14 o 
   1  -7  16     1638.31     1393.93     76.58 o 
   2  -7  16      369.45      395.41     62.82 o 
   3  -7  16       63.68       65.83     66.42 o 
   4  -7  16      240.79      250.92     77.08 o 
   5  -7  16       50.14      122.30     71.60 o 
  -5  -6  16       96.11       75.24     65.79 o 
  -4  -6  16        0.32       26.67     64.38 o 
  -3  -6  16      432.45      449.31     66.82 o 
  -2  -6  16        3.99       50.00     53.68 o 
  -1  -6  16      145.70      180.55     57.88 o 
   0  -6  16      621.27      636.58     44.07 o 
   1  -6  16      395.90      293.07     59.69 o 
   2  -6  16      493.94      461.67     65.25 o 
   3  -6  16       80.84       62.15     63.60 o 
   4  -6  16      308.93      268.67     80.40 o 
   5  -6  16       31.37       78.13     78.13 o 
  -5  -5  16      166.50      225.11     67.87 o 
  -4  -5  16      114.77      191.71     64.80 o 
  -3  -5  16       46.86       31.34     62.41 o 
  -2  -5  16      668.24      576.10     64.07 o 
  -1  -5  16       58.25       10.28     51.74 o 
   0  -5  16       10.06       74.48     84.34 o 
   1  -5  16      830.68      816.15     63.95 o 
   2  -5  16      303.12      276.49     57.65 o 
   3  -5  16        6.83       76.68     59.22 o 
   4  -5  16      303.80      444.14     74.88 o 
   5  -5  16        0.42        4.88     73.13 o 
  -5  -4  16       61.87       83.79     63.00 o 
  -4  -4  16       72.63      143.50     63.12 o 
  -3  -4  16       27.62       23.74     59.21 o 
  -2  -4  16      529.84      682.03     62.35 o 
  -1  -4  16        8.78       53.52     53.52 o 
   0  -4  16      517.02      566.87     41.72 o 
   1  -4  16      559.64      397.69     55.80 o 
   2  -4  16        0.89        9.47     53.67 o 
   3  -4  16       11.05      145.59     63.12 o 
   4  -4  16      342.55      385.21     77.78 o 
   5  -4  16       71.56      148.14     71.69 o 
  -5  -3  16        0.69        1.99     65.00 o 
  -4  -3  16       17.00       40.05     63.09 o 
  -3  -3  16      170.64      236.13     60.69 o 
  -2  -3  16        0.59       55.34     55.34 o 
  -1  -3  16      141.59      169.46     51.86 o 
   0  -3  16      269.49      240.70     36.35 o 
   1  -3  16        5.71       96.15     47.07 o 
   2  -3  16      302.33      290.18     63.14 o 
   3  -3  16     1074.99     1073.48     85.37 o 
   4  -3  16      125.75      171.85     71.78 o 
   5  -3  16       43.96       51.16     73.45 o 
  -6  -2  16       65.27       86.54     59.95 o 
  -5  -2  16        2.96       67.58     67.58 o 
  -4  -2  16       41.63       56.34     64.20 o 
  -3  -2  16      273.29      263.70     62.29 o 
  -2  -2  16       19.94       98.89     52.87 o 
  -1  -2  16       89.89      106.30     52.20 o 
   0  -2  16      991.59     1182.62     48.09 o 
   1  -2  16      396.71      408.62     53.42 o 
   2  -2  16      174.81       68.64     68.64 o 
   3  -2  16      547.68      577.65     69.43 o 
   4  -2  16        7.06       64.78     67.07 o 
   5  -2  16        2.44        9.01     66.66 o 
  -6  -1  16       56.48       23.39     60.77 o 
  -5  -1  16        0.06      115.35     64.46 o 
  -4  -1  16      140.16      135.37     67.41 o 
  -3  -1  16      265.41      259.44     65.24 o 
  -2  -1  16      474.63      497.46     67.43 o 
  -1  -1  16      253.95      270.53     58.93 o 
   0  -1  16      281.68      422.31     53.87 o 
   1  -1  16      209.00      248.73     50.29 o 
   2  -1  16       17.55       28.89     55.52 o 
   3  -1  16      386.84      343.09     70.74 o 
   4  -1  16      206.49      213.42     73.27 o 
   5  -1  16        3.87       41.09     64.62 o 
  -6   0  16       30.11       66.66     59.66 o 
  -5   0  16       47.73       43.42     65.74 o 
  -4   0  16      257.47      202.36     70.80 o 
  -3   0  16       81.81       31.99     61.18 o 
  -2   0  16       84.57       85.06     59.91 o 
  -1   0  16        2.57       67.19     67.19 o 
   0   0  16      126.68      143.10     47.98 o 
   1   0  16      183.37      115.20     56.03 o 
   2   0  16      133.63      250.42     58.56 o 
   3   0  16      232.29      186.07     69.18 o 
   4   0  16       81.83       31.09     67.63 o 
   5   0  16        0.03       56.17     59.56 o 
  -6   1  16        7.25       20.81     59.60 o 
  -5   1  16       46.17       42.01     68.76 o 
  -4   1  16       64.29      103.87     62.95 o 
  -3   1  16      227.59      296.81     63.11 o 
  -2   1  16       81.24       70.30     70.30 o 
  -1   1  16       37.52      104.87     58.26 o 
   0   1  16      629.66      573.31     46.75 o 
   1   1  16      383.35      333.61     57.31 o 
   2   1  16      140.60      239.76     56.53 o 
   3   1  16        5.54       56.54     60.92 o 
   4   1  16       39.22       56.55     65.63 o 
  -6   2  16        2.85       65.19     58.30 o 
  -5   2  16       25.88       68.24     64.97 o 
  -4   2  16      445.48      458.53     72.66 o 
  -3   2  16      313.85      216.05     70.46 o 
  -2   2  16       36.53       89.45     64.54 o 
  -1   2  16        4.70       57.94     51.22 o 
   0   2  16       37.22       80.25    109.69 o 
   1   2  16        0.70       14.48     52.67 o 
   2   2  16      245.05      161.14     58.86 o 
   3   2  16      391.33      299.93     69.03 o 
   4   2  16       12.24      158.99     58.62 o 
  -6   3  16        4.71       64.99     57.41 o 
  -5   3  16      243.94      163.98     74.55 o 
  -4   3  16       64.49       69.29     69.29 o 
  -3   3  16        7.81       43.99     62.62 o 
  -2   3  16      187.59       88.31     64.11 o 
  -1   3  16      123.37      121.52     57.30 o 
   0   3  16      766.48     1050.13    116.63 o 
   1   3  16      476.94      342.40     61.65 o 
   2   3  16        1.63       23.32     51.54 o 
   3   3  16      257.31      314.27     62.37 o 
   4   3  16       22.49       86.67     61.47 o 
  -5   4  16      171.40        7.00     76.28 o 
  -4   4  16      443.93      430.40     72.93 o 
  -3   4  16       29.11        6.58     63.67 o 
  -2   4  16      380.78      346.35     67.79 o 
  -1   4  16      623.67      659.07     67.36 o 
   0   4  16      415.40      390.75     45.41 o 
   1   4  16        1.07      151.54     50.06 o 
   2   4  16        4.95        9.79     55.99 o 
   3   4  16       94.61        6.18     62.08 o 
   4   4  16       16.35      104.07     59.37 o 
  -5   5  16       42.03        4.67     64.91 o 
  -4   5  16      920.36      996.99     81.23 o 
  -3   5  16       20.31       61.63     61.63 o 
  -2   5  16       87.65      160.06     60.70 o 
  -1   5  16      397.68      445.24     66.98 o 
   0   5  16      102.52      115.52     39.30 o 
   1   5  16      366.27      305.93     60.93 o 
   2   5  16      100.78       47.53     56.51 o 
   3   5  16        5.65       36.46     58.73 o 
   4   5  16        3.12       26.95     56.97 o 
  -5   6  16       25.52       80.84     65.31 o 
  -4   6  16       74.68       62.12     69.76 o 
  -3   6  16      133.96       64.82     66.83 o 
  -2   6  16      390.75      400.41     71.09 o 
  -1   6  16        1.09       48.15     59.15 o 
   0   6  16       65.38       44.10     53.58 o 
   1   6  16       27.57        2.01     55.83 o 
   2   6  16       49.20       61.54     56.64 o 
   3   6  16        1.92       57.84     59.07 o 
   4   6  16        5.08       35.12     54.67 o 
  -5   7  16      174.07      102.02     67.94 o 
  -4   7  16       29.90       27.65     68.64 o 
  -3   7  16       15.57       93.03     65.38 o 
  -2   7  16      378.06      460.64     69.71 o 
  -1   7  16      143.53      131.31     64.63 o 
   0   7  16       27.11       42.51     45.38 o 
   1   7  16       69.60      144.98     55.12 o 
   2   7  16       16.30       12.02     57.86 o 
   3   7  16       26.97       39.10     58.85 o 
  -5   8  16      272.86      355.33     67.72 o 
  -4   8  16      124.28      241.27     70.22 o 
  -3   8  16       40.63       67.99     67.99 o 
  -2   8  16      117.66      167.20     65.40 o 
  -1   8  16      280.75      112.91     71.96 o 
   0   8  16       77.17       61.64     44.20 o 
   1   8  16        4.40       59.40     58.00 o 
   2   8  16       11.97        9.90     58.77 o 
   3   8  16       12.00       56.64     57.71 o 
  -5   9  16       59.18       73.79     60.17 o 
  -4   9  16        5.35       58.39     66.12 o 
  -3   9  16        3.86        2.39     71.56 o 
  -2   9  16      168.44      259.25     71.25 o 
  -1   9  16      151.25      129.40     69.40 o 
   0   9  16        0.33       12.10     45.82 o 
   1   9  16       23.42       61.38     61.38 o 
   2   9  16        5.64       58.36     58.36 o 
   3   9  16       10.63       91.85     51.16 o 
  -4  10  16       17.00       11.61     70.61 o 
  -3  10  16      111.47      154.74     72.09 o 
  -2  10  16      120.55      110.94     70.64 o 
  -1  10  16       58.88       48.57     71.80 o 
   0  10  16        5.35       24.81     45.67 o 
   1  10  16        0.56       68.83     56.95 o 
   2  10  16        0.13       11.29     55.90 o 
  -4  11  16        0.23        4.65     66.17 o 
  -3  11  16      164.77       62.20     78.01 o 
  -2  11  16      281.25      188.49     74.51 o 
  -1  11  16       14.47       56.14     72.98 o 
   0  11  16        0.67        7.20     46.18 o 
   1  11  16        5.61        1.94     56.20 o 
   2  11  16        8.22       28.77     53.41 o 
  -4  12  16       17.46       49.89     68.60 o 
  -3  12  16      197.52      261.80     74.80 o 
  -2  12  16      147.59       81.20     75.83 o 
  -1  12  16        0.64       25.56     68.95 o 
   0  12  16        5.21       55.47     46.44 o 
   1  12  16        6.14       33.66     54.92 o 
  -3  13  16       71.76      107.19     72.77 o 
  -2  13  16        8.47       23.54     72.00 o 
  -1  13  16        9.16       48.23     66.19 o 
   0  13  16       22.40       87.95     60.36 o 
   1  13  16        3.97       17.63     54.14 o 
  -2  14  16       56.73       22.85     72.77 o 
  -1  14  16        3.03       73.36     66.19 o 
   0  14  16       33.29       17.94     67.76 o 
   0 -18  17       14.18       74.41     53.76 o 
   1 -18  17      147.55      165.23     80.65 o 
   2 -18  17       40.30       43.68     81.83 o 
  -1 -17  17       53.26      197.03     71.81 o 
   0 -17  17        4.32       57.07     53.86 o 
   1 -17  17      332.43       92.45     86.93 o 
   2 -17  17        6.74       47.95     84.11 o 
  -2 -16  17       59.45       73.25     71.38 o 
  -1 -16  17       67.74       45.09     77.90 o 
   0 -16  17      632.93      439.80     79.51 o 
   1 -16  17      222.76      253.92     87.03 o 
   2 -16  17        2.33       51.41     88.91 o 
   3 -16  17      177.25      221.39     88.35 o 
  -3 -15  17       69.11      140.23     66.68 o 
  -2 -15  17      146.98       47.80     75.41 o 
  -1 -15  17        4.40       81.35     81.35 o 
   0 -15  17     1341.63     1259.51     70.67 o 
   1 -15  17      271.97       77.45     86.65 o 
   2 -15  17       10.31       88.86     88.86 o 
   3 -15  17      270.42      216.89     93.07 o 
  -3 -14  17       65.67       17.15     71.66 o 
  -2 -14  17        8.90       27.61     75.95 o 
  -1 -14  17        2.03       25.91     75.88 o 
   0 -14  17      604.29      611.90     82.81 o 
   1 -14  17      101.48       77.71     77.71 o 
   2 -14  17        4.81       85.89     85.89 o 
   3 -14  17      275.16      186.18     93.93 o 
   4 -14  17       64.77      133.76     92.45 o 
  -3 -13  17      140.46      211.12     72.89 o 
  -2 -13  17       30.14       50.32     71.49 o 
  -1 -13  17       60.20       41.61     76.20 o 
   0 -13  17       81.28       32.10     52.46 o 
   1 -13  17      541.56      414.27     83.15 o 
   2 -13  17       93.20      197.06     83.94 o 
   3 -13  17      234.08      268.41     89.27 o 
   4 -13  17       14.25       94.39     87.68 o 
  -4 -12  17      137.92       55.71     66.12 o 
  -3 -12  17       58.33       43.84     69.97 o 
  -2 -12  17        9.49       49.47     73.96 o 
  -1 -12  17      404.00      355.86     78.19 o 
   0 -12  17      112.65       54.20     51.64 o 
   1 -12  17      431.29      430.65     80.73 o 
   2 -12  17      301.86      287.97     83.36 o 
   3 -12  17       34.15       35.53     89.43 o 
   4 -12  17        6.27       34.28     86.67 o 
  -4 -11  17       69.60      185.59     64.92 o 
  -3 -11  17       12.90       54.66     68.37 o 
  -2 -11  17       31.94       54.93     69.73 o 
  -1 -11  17      884.49      957.91     81.53 o 
   0 -11  17      640.25      564.59     55.13 o 
   1 -11  17      149.79       61.50     75.17 o 
   2 -11  17      116.11       51.51     77.41 o 
   3 -11  17      328.26       66.59     89.78 o 
   4 -11  17        0.05       75.60     85.85 o 
  -4 -10  17       84.05       16.64     68.42 o 
  -3 -10  17       41.85      105.94     66.40 o 
  -2 -10  17       19.70       40.84     67.72 o 
  -1 -10  17      147.48      138.37     67.49 o 
   0 -10  17     1256.91     1354.10     59.92 o 
   1 -10  17       60.70       80.59     68.78 o 
   2 -10  17      294.99      141.53     78.09 o 
   3 -10  17      258.18      214.24     80.20 o 
   4 -10  17        7.45        8.31     83.31 o 
  -4  -9  17       21.94       41.60     64.97 o 
  -3  -9  17       59.55      179.08     64.53 o 
  -2  -9  17      190.09       72.92     69.92 o 
  -1  -9  17       46.88      111.14     60.96 o 
   0  -9  17     1333.03     1563.20     62.85 o 
   1  -9  17       11.90       78.81     63.05 o 
   2  -9  17      353.28      248.71     73.04 o 
   3  -9  17       88.94       69.70     72.04 o 
   4  -9  17        0.02       53.29     78.55 o 
  -5  -8  17       47.17       24.56     62.10 o 
  -4  -8  17        3.13       69.50     69.50 o 
  -3  -8  17        0.82       39.79     64.28 o 
  -2  -8  17      496.87      546.76     71.98 o 
  -1  -8  17      578.12      491.18     69.11 o 
   0  -8  17      401.31      462.81     47.61 o 
   1  -8  17       46.72        6.06     61.94 o 
   2  -8  17      303.14      132.72     74.38 o 
   3  -8  17      288.85      299.20     79.50 o 
   4  -8  17        4.86       31.22     77.10 o 
   5  -8  17       27.45      111.78     71.47 o 
  -5  -7  17       17.52       62.38     62.38 o 
  -4  -7  17       58.06      125.39     69.55 o 
  -3  -7  17      105.81      111.62     65.16 o 
  -2  -7  17       17.31       27.75     59.38 o 
  -1  -7  17     1787.99     1892.49     88.04 o 
   0  -7  17      704.22      719.74     66.84 o 
   1  -7  17      214.90      324.83     63.76 o 
   2  -7  17      150.14      168.19     62.49 o 
   3  -7  17      195.57      192.33     69.06 o 
   4  -7  17        6.89       60.80     70.18 o 
   5  -7  17       24.35       44.69     74.46 o 
  -5  -6  17        8.43      108.10     62.31 o 
  -4  -6  17        5.05       56.43     66.08 o 
  -3  -6  17       60.29       32.77     63.95 o 
  -2  -6  17       93.67       36.81     60.42 o 
  -1  -6  17     2515.17     2356.10     92.32 o 
   0  -6  17     1173.68     1263.23     88.94 o 
   1  -6  17      151.36      176.24     56.77 o 
   2  -6  17      497.48      497.65     68.45 o 
   3  -6  17        8.45       36.67     62.06 o 
   4  -6  17       48.56       49.63     71.81 o 
   5  -6  17       18.91       48.47     70.17 o 
  -5  -5  17        0.33       70.16     62.45 o 
  -4  -5  17       12.55       65.23     66.43 o 
  -3  -5  17       34.55       22.38     62.83 o 
  -2  -5  17      389.73      542.62     64.57 o 
  -1  -5  17     1452.02     1680.82     79.05 o 
   0  -5  17      586.84      637.52     44.90 o 
   1  -5  17        4.23       60.27     50.69 o 
   2  -5  17     2383.24     2385.81     95.22 o 
   3  -5  17       26.61       42.70     63.92 o 
   4  -5  17       53.90      102.07     70.65 o 
   5  -5  17       33.02       94.61     70.41 o 
  -5  -4  17        1.81       44.93     64.43 o 
  -4  -4  17        0.29       61.63     64.36 o 
  -3  -4  17       15.99       32.85     60.73 o 
  -2  -4  17      502.48      418.25     68.30 o 
  -1  -4  17      388.69      317.96     58.52 o 
   0  -4  17       39.74       14.22     36.06 o 
   1  -4  17      502.06      580.66     60.07 o 
   2  -4  17      496.59      572.85     67.44 o 
   3  -4  17      366.53      224.75     74.28 o 
   4  -4  17       10.90      128.89     69.54 o 
   5  -4  17      118.63      158.57     71.85 o 
  -5  -3  17       17.99       79.40     62.58 o 
  -4  -3  17       68.99      120.59     62.22 o 
  -3  -3  17       25.98       12.47     60.37 o 
  -2  -3  17      496.11      491.45     66.36 o 
  -1  -3  17      739.91      849.16     66.82 o 
   0  -3  17       63.02       69.65     37.14 o 
   1  -3  17        8.98       37.91     54.32 o 
   2  -3  17      739.79      767.71     73.03 o 
   3  -3  17      235.98       68.38     73.83 o 
   4  -3  17        7.02        9.45     65.90 o 
   5  -3  17        5.04       24.60     66.35 o 
  -5  -2  17       13.56       15.00     71.02 o 
  -4  -2  17      134.00      193.37     64.63 o 
  -3  -2  17       69.10       42.18     58.77 o 
  -2  -2  17       97.78       11.93     57.20 o 
  -1  -2  17       78.64       56.96     57.90 o 
   0  -2  17        7.70       96.65     37.59 o 
   1  -2  17      622.35      548.75     68.31 o 
   2  -2  17      319.48      117.38     70.82 o 
   3  -2  17        4.09       26.23     65.04 o 
   4  -2  17       39.87       18.35     73.62 o 
   5  -2  17       22.29       68.78     64.56 o 
  -5  -1  17       12.07       43.95     62.85 o 
  -4  -1  17       48.71       74.23     63.67 o 
  -3  -1  17       30.79      101.12     58.60 o 
  -2  -1  17       93.44      245.46     59.18 o 
  -1  -1  17      398.07      446.74     61.58 o 
   0  -1  17        0.40       91.93     91.93 o 
   1  -1  17     1968.60     1846.40     85.98 o 
   2  -1  17      101.54       93.40     60.06 o 
   3  -1  17       95.53       95.23     67.50 o 
   4  -1  17      175.83      237.78     71.26 o 
  -5   0  17      115.58      126.04     66.52 o 
  -4   0  17        5.57      119.00     62.95 o 
  -3   0  17       17.43        4.52     65.46 o 
  -2   0  17      814.22      936.95     77.72 o 
  -1   0  17      520.61      597.76     71.50 o 
   0   0  17      149.55       61.08     96.51 o 
   1   0  17      767.41      713.07     66.25 o 
   2   0  17      783.41      796.61     76.66 o 
   3   0  17       39.64       66.67     66.67 o 
   4   0  17       19.92        4.48     66.81 o 
  -5   1  17       10.08       84.47     63.66 o 
  -4   1  17      121.52      106.64     66.83 o 
  -3   1  17       51.31        4.53     64.53 o 
  -2   1  17       30.22       27.07     60.45 o 
  -1   1  17       39.89       62.80     62.80 o 
   0   1  17        1.47        9.06     39.71 o 
   1   1  17      137.27      215.61     56.27 o 
   2   1  17      636.56      580.41     70.77 o 
   3   1  17       10.19      139.91     59.36 o 
   4   1  17       51.59        0.00     64.36 o 
  -5   2  17       28.56       71.23     64.84 o 
  -4   2  17       50.64      125.98     64.93 o 
  -3   2  17      113.56       56.01     69.26 o 
  -2   2  17       34.53       57.17     60.92 o 
  -1   2  17       26.14      115.98     56.89 o 
   0   2  17       73.08       15.80     81.93 o 
   1   2  17      169.16       66.44     59.63 o 
   2   2  17      224.08      209.70     63.78 o 
   3   2  17        2.44        4.28     62.18 o 
   4   2  17       14.65       16.57     63.45 o 
  -5   3  17       27.12        6.78     67.72 o 
  -4   3  17       31.47       65.40     68.95 o 
  -3   3  17      636.98      645.59     77.80 o 
  -2   3  17       79.44      162.71     63.79 o 
  -1   3  17       40.73        8.37     61.69 o 
   0   3  17      429.48      411.25     67.05 o 
   1   3  17      916.98      926.84     70.35 o 
   2   3  17      190.76      170.21     61.41 o 
   3   3  17       42.26       60.11     63.30 o 
   4   3  17       31.94      104.29     56.14 o 
  -5   4  17       32.60       77.05     63.37 o 
  -4   4  17       19.24       62.95     69.64 o 
  -3   4  17      189.97      210.44     65.29 o 
  -2   4  17      350.84      407.56     71.82 o 
  -1   4  17      124.38       44.21     68.61 o 
   0   4  17      841.32      838.52     51.19 o 
   1   4  17      254.62      227.13     57.95 o 
   2   4  17       31.32       86.28     56.96 o 
   3   4  17      119.11      263.69     59.30 o 
   4   4  17       87.50      127.25     58.65 o 
  -5   5  17       98.07      129.73     64.53 o 
  -4   5  17        0.04       68.17     68.17 o 
  -3   5  17      111.70      159.57     70.23 o 
  -2   5  17       17.92      114.55     60.10 o 
  -1   5  17       17.61        6.59     62.00 o 
   0   5  17       38.14       38.62     41.76 o 
   1   5  17      119.62       86.60     59.33 o 
   2   5  17       63.41       44.06     58.99 o 
   3   5  17       45.38       59.88     59.88 o 
  -5   6  17        7.35        4.49     64.04 o 
  -4   6  17       10.81       39.41     63.82 o 
  -3   6  17        6.64       39.11     64.26 o 
  -2   6  17       15.17       31.53     63.34 o 
  -1   6  17       97.54      138.59     66.35 o 
   0   6  17        5.73       17.58     63.21 o 
   1   6  17      225.41      218.48     58.35 o 
   2   6  17       21.46       94.10     57.97 o 
   3   6  17        6.92       58.77     58.77 o 
  -5   7  17        1.45       63.15     63.15 o 
  -4   7  17        2.18       16.32     66.27 o 
  -3   7  17      155.27      184.36     70.19 o 
  -2   7  17      102.88      169.84     70.05 o 
  -1   7  17       57.36       60.87     66.33 o 
   0   7  17       82.41       57.29     77.68 o 
   1   7  17       58.96       39.89     58.42 o 
   2   7  17        9.06      144.68     57.75 o 
   3   7  17       21.47       19.03     53.14 o 
  -5   8  17        4.13       15.02     62.44 o 
  -4   8  17        6.44        0.00     65.73 o 
  -3   8  17       30.55       42.61     70.84 o 
  -2   8  17       41.91        9.49     67.84 o 
  -1   8  17      102.78      151.81     68.22 o 
   0   8  17      178.16      197.45     46.54 o 
   1   8  17      126.49      184.18     60.65 o 
   2   8  17       18.64       60.40     56.02 o 
   3   8  17       24.80       18.09     56.10 o 
  -4   9  17       25.95        9.26     71.07 o 
  -3   9  17        4.60       43.15     68.47 o 
  -2   9  17       17.02      207.09     66.14 o 
  -1   9  17       19.22      203.73     67.09 o 
   0   9  17       89.76      144.12     51.13 o 
   1   9  17      105.71       97.45     61.51 o 
   2   9  17        0.06       15.11     56.21 o 
  -4  10  17      153.92      203.80     67.79 o 
  -3  10  17        0.81        4.73     71.87 o 
  -2  10  17       46.20       14.37     75.21 o 
  -1  10  17        2.79        4.67     69.83 o 
   0  10  17      131.46      141.41     55.68 o 
   1  10  17       86.92       80.10     60.37 o 
   2  10  17        4.07       79.95     52.34 o 
  -4  11  17       19.80       22.83     63.68 o 
  -3  11  17       12.91       64.63     71.74 o 
  -2  11  17       17.99      103.79     72.68 o 
  -1  11  17        2.14       70.71     70.71 o 
   0  11  17        5.42       38.35    108.15 o 
   1  11  17        5.96       56.41     56.41 o 
  -3  12  17       63.78      115.56     70.44 o 
  -2  12  17        0.36       97.83     70.68 o 
  -1  12  17        8.15       86.48     68.71 o 
   0  12  17       13.60       16.26     45.92 o 
   1  12  17        4.98       23.43     53.56 o 
  -3  13  17        3.98       18.24     69.47 o 
  -2  13  17        3.35       68.17     68.17 o 
  -1  13  17       11.55       27.17     68.97 o 
   0  13  17        0.68       66.27     66.27 o 
   0 -18  18       42.11       57.05     52.26 o 
   1 -18  18        3.25       19.91     78.05 o 
  -1 -17  18       67.29       27.37     72.70 o 
   0 -17  18        0.79       19.64     66.27 o 
   1 -17  18       15.50       81.09     81.09 o 
   2 -17  18        6.18       55.79     85.51 o 
  -2 -16  18       70.31       41.42     74.31 o 
  -1 -16  18      103.04       53.98     76.44 o 
   0 -16  18        0.61       33.46     56.81 o 
   1 -16  18        5.92       84.85     84.85 o 
   2 -16  18       13.97      223.74     84.17 o 
   3 -16  18       58.21      290.50     86.48 o 
  -2 -15  18       61.65        6.67     75.72 o 
  -1 -15  18      317.99      156.71     81.99 o 
   0 -15  18        1.35       54.37    121.77 o 
   1 -15  18      117.76      102.38     84.58 o 
   2 -15  18        6.41       35.84     85.19 o 
   3 -15  18       62.31        2.90     86.77 o 
  -3 -14  18        1.42        4.24     66.79 o 
  -2 -14  18      248.03      319.47     74.13 o 
  -1 -14  18      192.43      313.25     74.69 o 
   0 -14  18        2.46       53.23     58.26 o 
   1 -14  18      130.29       78.05     83.44 o 
   2 -14  18        1.27       79.35     84.49 o 
   3 -14  18        7.15       22.69     87.47 o 
  -3 -13  18       44.46      221.52     67.22 o 
  -2 -13  18      613.17      604.28     81.82 o 
  -1 -13  18      483.18      565.25     82.22 o 
   0 -13  18        2.96        7.51     71.78 o 
   1 -13  18       42.41       17.72     80.20 o 
   2 -13  18       15.41       18.79     85.43 o 
   3 -13  18       75.08      144.86     87.26 o 
   4 -13  18       26.60      230.54     82.94 o 
  -3 -12  18       75.94      161.42     72.92 o 
  -2 -12  18      517.99      645.20     80.49 o 
  -1 -12  18      389.50      305.60     79.24 o 
   0 -12  18        2.70       26.67     49.93 o 
   1 -12  18      159.07       98.53     78.54 o 
   2 -12  18       21.37       52.62     81.76 o 
   3 -12  18       21.08       42.02     85.79 o 
   4 -12  18       97.90      153.26     91.53 o 
  -4 -11  18        8.59       62.22     62.22 o 
  -3 -11  18      138.67      118.22     72.40 o 
  -2 -11  18      545.45      472.17     77.67 o 
  -1 -11  18      534.52      605.68     77.87 o 
   0 -11  18       90.14       33.80     51.16 o 
   1 -11  18      324.78      353.84     78.73 o 
   2 -11  18       70.98      216.28     75.07 o 
   3 -11  18       41.18       95.50     85.89 o 
   4 -11  18       38.42       90.32     90.32 o 
  -4 -10  18        3.13        8.29     66.10 o 
  -3 -10  18      283.85      218.13     70.73 o 
  -2 -10  18      862.18      890.26     82.20 o 
  -1 -10  18      120.48       60.64     70.66 o 
   0 -10  18      134.01      152.67    166.81 o 
   1 -10  18      360.03      295.96     75.09 o 
   2 -10  18      141.50       76.09     72.25 o 
   3 -10  18       53.58       89.85     78.55 o 
   4 -10  18        6.91       27.42     81.99 o 
  -4  -9  18       28.57       39.48     65.73 o 
  -3  -9  18      216.81      268.23     72.24 o 
  -2  -9  18      413.50      475.77     74.92 o 
  -1  -9  18      204.89      159.65     64.99 o 
   0  -9  18      589.88      705.79     99.20 o 
   1  -9  18      549.56      501.54     75.17 o 
   2  -9  18        1.37       37.76     68.77 o 
   3  -9  18      210.97      135.59     82.85 o 
   4  -9  18       56.59      109.52     78.63 o 
  -4  -8  18       15.75       69.18     69.18 o 
  -3  -8  18      516.72      472.90     76.66 o 
  -2  -8  18      523.49      660.29     73.70 o 
  -1  -8  18      110.12       87.58     64.77 o 
   0  -8  18        4.78       21.03     42.45 o 
   1  -8  18      362.57      403.68     69.05 o 
   2  -8  18       11.21       42.98     68.08 o 
   3  -8  18      164.43      131.13     77.43 o 
   4  -8  18       11.54       75.23     76.01 o 
  -5  -7  18        0.20      104.26     58.47 o 
  -4  -7  18       39.93       35.75     66.38 o 
  -3  -7  18      377.02      319.90     70.55 o 
  -2  -7  18      273.04      366.03     64.71 o 
  -1  -7  18       74.64      125.26     63.75 o 
   0  -7  18      343.83      340.95     64.79 o 
   1  -7  18      750.23      832.66     69.88 o 
   2  -7  18      115.33      118.30     63.70 o 
   3  -7  18       58.72       35.90     72.07 o 
   4  -7  18        1.91       68.11     75.79 o 
  -5  -6  18        2.31       25.25     60.50 o 
  -4  -6  18       50.80       95.09     65.83 o 
  -3  -6  18       87.80       94.77     63.36 o 
  -2  -6  18      255.54      304.54     63.07 o 
  -1  -6  18       12.40      103.83     60.64 o 
   0  -6  18      899.45      889.01     51.95 o 
   1  -6  18        6.81       43.15     56.59 o 
   2  -6  18      201.14      168.79     66.28 o 
   3  -6  18       40.46       25.78     68.26 o 
   4  -6  18       15.67       19.86     72.39 o 
  -5  -5  18       17.22       47.51     61.32 o 
  -4  -5  18      133.78      193.43     66.28 o 
  -3  -5  18      580.18      664.30     75.26 o 
  -2  -5  18       13.37      100.80     60.15 o 
  -1  -5  18       43.07       38.85     63.19 o 
   0  -5  18      550.94      541.29     43.95 o 
   1  -5  18     1215.86     1191.96     74.92 o 
   2  -5  18      294.48      337.27     69.50 o 
   3  -5  18        3.05       45.93     64.31 o 
   4  -5  18        1.90       21.68     68.46 o 
  -5  -4  18       15.24       62.69     63.48 o 
  -4  -4  18      111.17       79.47     68.13 o 
  -3  -4  18      425.72      348.62     70.97 o 
  -2  -4  18      140.49       97.27     64.17 o 
  -1  -4  18      684.05      724.70     69.85 o 
   0  -4  18     2543.73     2146.79     81.15 o 
   1  -4  18      615.90      472.17     66.94 o 
   2  -4  18      143.83      192.70     63.96 o 
   3  -4  18       50.21      137.84     66.52 o 
   4  -4  18       12.79       32.95     69.74 o 
  -5  -3  18        2.63       39.27     65.12 o 
  -4  -3  18       65.74       56.60     67.53 o 
  -3  -3  18      298.11      322.35     66.80 o 
  -2  -3  18      344.44      263.70     66.07 o 
  -1  -3  18      358.72      442.81     67.80 o 
   0  -3  18      589.29      581.29     44.54 o 
   1  -3  18      498.79      518.51     66.30 o 
   2  -3  18        3.93       61.48     61.48 o 
   3  -3  18      594.21      658.52     79.77 o 
   4  -3  18        0.35       23.16     70.63 o 
  -5  -2  18        8.78       12.61     62.82 o 
  -4  -2  18      295.72      277.15     71.84 o 
  -3  -2  18      121.56      101.98     62.60 o 
  -2  -2  18       40.27       58.05     60.74 o 
  -1  -2  18       36.20        7.92     56.09 o 
   0  -2  18       50.47       32.62     39.15 o 
   1  -2  18       10.50       55.10     55.10 o 
   2  -2  18       55.11       53.25     64.06 o 
   3  -2  18      185.82      279.94     69.41 o 
   4  -2  18       11.21       56.34     69.68 o 
  -5  -1  18       58.67      173.08     60.43 o 
  -4  -1  18      198.55      185.07     66.90 o 
  -3  -1  18      136.95      143.30     66.32 o 
  -2  -1  18      175.02      197.91     64.65 o 
  -1  -1  18      198.82      241.41     64.13 o 
   0  -1  18     1531.16     1605.24     59.07 o 
   1  -1  18       30.15       72.73     72.73 o 
   2  -1  18      104.31      128.94     63.93 o 
   3  -1  18      194.55      198.27     69.17 o 
   4  -1  18        0.09       30.69     64.84 o 
  -5   0  18        0.58       17.60     63.59 o 
  -4   0  18      125.17       68.67     68.93 o 
  -3   0  18      464.32      382.10     73.73 o 
  -2   0  18       17.35        8.57     63.63 o 
  -1   0  18      312.70       79.94     79.94 o 
   0   0  18     1842.46     1857.09    130.83 o 
   1   0  18       13.53       62.78     62.78 o 
   2   0  18      561.48      618.79     73.20 o 
   3   0  18        2.53       19.38     65.18 o 
   4   0  18        0.06      115.27     61.79 o 
  -5   1  18       27.70       67.27     67.27 o 
  -4   1  18       24.71      125.05     68.23 o 
  -3   1  18      116.07      140.24     70.41 o 
  -2   1  18       40.15       93.00     61.19 o 
  -1   1  18      616.76      753.76     74.54 o 
   0   1  18       63.02      105.61     43.45 o 
   1   1  18      492.16      484.79     64.07 o 
   2   1  18      380.33      438.80     63.85 o 
   3   1  18       32.77       10.52     62.94 o 
   4   1  18        7.23       14.42     63.05 o 
  -5   2  18       46.66       42.51     63.76 o 
  -4   2  18        3.07       37.27     68.45 o 
  -3   2  18       14.28       45.61     67.97 o 
  -2   2  18       48.88       56.83     66.55 o 
  -1   2  18     1015.33     1175.95     81.35 o 
   0   2  18       21.47        9.70     40.54 o 
   1   2  18       42.74       60.79     60.26 o 
   2   2  18       98.79      148.82     62.11 o 
   3   2  18       55.21       43.84     62.49 o 
   4   2  18        0.00        2.05     58.55 o 
  -5   3  18        0.19       55.67     62.01 o 
  -4   3  18      251.66      225.87     71.73 o 
  -3   3  18       54.61        4.58     71.44 o 
  -2   3  18        1.47       68.78     62.17 o 
  -1   3  18      444.87      574.76     76.74 o 
   0   3  18     1052.60     1002.08     54.12 o 
   1   3  18       64.36        2.06     59.18 o 
   2   3  18        5.98       22.38     59.43 o 
   3   3  18       34.69       24.69     64.21 o 
   4   3  18        3.70      109.39     53.91 o 
  -5   4  18        8.33       24.31     61.87 o 
  -4   4  18       16.83       51.16     67.26 o 
  -3   4  18        6.77       46.28     62.92 o 
  -2   4  18       61.11       71.90     63.01 o 
  -1   4  18      466.70      453.22     74.69 o 
   0   4  18     1755.75     1459.62     64.33 o 
   1   4  18      206.42      343.89     60.38 o 
   2   4  18       38.14       36.62     57.73 o 
   3   4  18       41.72       48.29     60.93 o 
  -5   5  18        6.98       78.27     63.77 o 
  -4   5  18       25.54       60.45     71.18 o 
  -3   5  18       75.13       76.93     68.07 o 
  -2   5  18      388.15      420.19     70.08 o 
  -1   5  18      210.59      343.13     71.62 o 
   0   5  18       57.97      109.67     66.24 o 
   1   5  18        0.81       55.33     55.33 o 
   2   5  18      201.18      213.85     61.07 o 
   3   5  18       14.18       11.70     59.84 o 
  -5   6  18        1.66       12.80     63.23 o 
  -4   6  18       40.61       30.17     68.61 o 
  -3   6  18       10.84       69.88     69.88 o 
  -2   6  18       94.59       95.26     66.74 o 
  -1   6  18      266.91      304.21     68.72 o 
   0   6  18        2.38       16.45     44.22 o 
   1   6  18       50.96       36.39     61.74 o 
   2   6  18      110.82      135.76     61.23 o 
   3   6  18       11.00       45.56     54.31 o 
  -5   7  18       11.96       59.51     59.51 o 
  -4   7  18        0.90       16.30     67.59 o 
  -3   7  18       12.05      140.16     67.43 o 
  -2   7  18       53.09        9.48     69.16 o 
  -1   7  18      329.64      258.66     74.07 o 
   0   7  18        3.61        8.88     44.13 o 
   1   7  18        4.28       59.71     59.71 o 
   2   7  18       93.11       84.32     59.26 o 
   3   7  18        7.84        7.23     53.40 o 
  -4   8  18        5.00       41.82     62.62 o 
  -3   8  18        8.92       43.19     71.98 o 
  -2   8  18        9.35       72.47     72.47 o 
  -1   8  18       99.33       54.44     73.21 o 
   0   8  18        2.95       47.40     47.40 o 
   1   8  18       28.24       28.08     59.14 o 
   2   8  18       32.42       99.24     54.25 o 
  -4   9  18        0.03       32.27     65.63 o 
  -3   9  18        8.25       50.64     69.76 o 
  -2   9  18      124.30      152.65     71.87 o 
  -1   9  18       88.43      193.62     72.05 o 
   0   9  18        0.64       46.28     47.65 o 
   1   9  18       84.94        7.97     59.40 o 
   2   9  18       24.79       25.66     55.41 o 
  -4  10  18        7.71       63.65     67.39 o 
  -3  10  18        1.60       23.99     69.57 o 
  -2  10  18      139.90      160.44     73.06 o 
  -1  10  18       90.02       21.47     73.16 o 
   0  10  18       29.73        6.82     64.67 o 
   1  10  18       62.68       65.03     56.20 o 
  -3  11  18        1.14       28.48     70.65 o 
  -2  11  18        7.44      115.86     68.85 o 
  -1  11  18       16.37       66.26     68.14 o 
   0  11  18       10.44        2.11     45.01 o 
   1  11  18      109.79      140.81     55.08 o 
  -3  12  18        4.16       11.47     66.49 o 
  -2  12  18       14.06       72.07     72.07 o 
  -1  12  18       12.41        2.39     70.31 o 
   0  12  18        2.50       29.51     43.67 o 
   0 -17  19       20.56       56.98     56.99 o 
   1 -17  19        0.63       46.26     83.81 o 
  -1 -16  19       12.94       85.47     71.84 o 
   0 -16  19       55.11       49.13     58.09 o 
   1 -16  19        6.60       83.57     83.57 o 
   2 -16  19       48.31        5.56     86.19 o 
  -2 -15  19      150.76      235.93     68.81 o 
  -1 -15  19       26.20      103.80     72.91 o 
   0 -15  19        1.17       39.25     55.13 o 
   1 -15  19       40.05       10.67     83.53 o 
   2 -15  19       95.67       75.02     90.03 o 
   3 -15  19        2.17      163.49     85.70 o 
  -2 -14  19      111.74       76.29     76.29 o 
  -1 -14  19       43.57      102.27     78.48 o 
   0 -14  19      104.06       92.25     57.17 o 
   1 -14  19       91.41       76.68     81.11 o 
   2 -14  19        1.42      158.39     84.65 o 
   3 -14  19        9.04       60.07     89.45 o 
  -3 -13  19      285.48       61.28     74.09 o 
  -2 -13  19       12.70       25.10     71.83 o 
  -1 -13  19       89.75      108.86     74.61 o 
   0 -13  19       11.62       15.52     53.98 o 
   1 -13  19       17.07       41.64     80.16 o 
   2 -13  19      116.46      211.56     84.39 o 
   3 -13  19       31.92       94.31     85.21 o 
  -3 -12  19      213.32      187.98     73.01 o 
  -2 -12  19        6.38       22.81     73.53 o 
  -1 -12  19        2.97       13.96     72.15 o 
   0 -12  19       33.36        0.11     52.81 o 
   1 -12  19        0.44       81.89     81.89 o 
   2 -12  19       19.11        2.62     80.66 o 
   3 -12  19       91.72       53.61     86.46 o 
  -4 -11  19      146.16       76.48     63.05 o 
  -3 -11  19      115.15      146.21     69.02 o 
  -2 -11  19        4.02       58.91     68.19 o 
  -1 -11  19      363.24      374.52     76.62 o 
   0 -11  19        0.50       23.85     50.45 o 
   1 -11  19       47.97        2.61     73.52 o 
   2 -11  19       19.95       54.92     82.97 o 
   3 -11  19       57.81      187.41     81.84 o 
   4 -11  19      151.89      154.84     84.00 o 
  -4 -10  19      259.65      141.00     68.43 o 
  -3 -10  19      155.22      225.50     65.15 o 
  -2 -10  19       42.71       67.04     69.62 o 
  -1 -10  19       43.63       73.62     68.69 o 
   0 -10  19      226.83      251.16     50.67 o 
   1 -10  19      167.44      141.82     72.93 o 
   2 -10  19        1.41       25.27     77.29 o 
   3 -10  19      122.74       24.17     84.87 o 
   4 -10  19       66.99       13.65     84.94 o 
  -4  -9  19      119.88       65.67     65.67 o 
  -3  -9  19      145.45      250.90     65.34 o 
  -2  -9  19       10.91       35.07     68.56 o 
  -1  -9  19      114.17      173.64     67.42 o 
   0  -9  19      172.94      117.77     48.55 o 
   1  -9  19        4.08       54.45     69.06 o 
   2  -9  19       14.55       58.31     68.93 o 
   3  -9  19      157.88       38.90     79.73 o 
   4  -9  19       10.80       26.29     75.12 o 
  -4  -8  19      144.15      228.78     64.98 o 
  -3  -8  19       74.03      101.99     68.23 o 
  -2  -8  19        9.21        8.76     67.19 o 
  -1  -8  19      361.82      383.03     71.22 o 
   0  -8  19        2.27       10.24     54.61 o 
   1  -8  19        6.47       68.46     68.46 o 
   2  -8  19       16.44        4.80     66.78 o 
   3  -8  19       72.94       62.92     73.03 o 
   4  -8  19       40.30      105.28     75.70 o 
  -4  -7  19      345.21      281.22     73.08 o 
  -3  -7  19       60.85       60.31     67.51 o 
  -2  -7  19       34.88       57.33     67.03 o 
  -1  -7  19      889.12     1003.94     77.34 o 
   0  -7  19      214.43      256.95     47.67 o 
   1  -7  19      363.31      291.14     70.34 o 
   2  -7  19       40.07        4.46     63.49 o 
   3  -7  19       94.59       53.76     71.50 o 
   4  -7  19       49.14      159.63     72.32 o 
  -5  -6  19       87.14        5.67     62.25 o 
  -4  -6  19      141.23      241.09     67.00 o 
  -3  -6  19       48.33       77.50     63.82 o 
  -2  -6  19      205.89      302.92     66.86 o 
  -1  -6  19      825.24      881.85     75.79 o 
   0  -6  19       80.57      109.47     47.41 o 
   1  -6  19      106.78       43.04     58.49 o 
   2  -6  19        0.52       13.17     65.02 o 
   3  -6  19        4.71       78.40     66.78 o 
   4  -6  19       51.87       36.44     73.12 o 
  -5  -5  19       93.30       50.40     62.06 o 
  -4  -5  19      100.53       10.65     68.90 o 
  -3  -5  19        0.72       49.34     62.52 o 
  -2  -5  19      548.74      521.43     71.76 o 
  -1  -5  19       46.67      164.76     58.44 o 
   0  -5  19        0.45        3.95     39.78 o 
   1  -5  19      114.41       96.54     61.80 o 
   2  -5  19       68.24       28.15     62.26 o 
   3  -5  19       39.55       83.46     67.12 o 
   4  -5  19       22.88       26.09     68.11 o 
  -5  -4  19      129.99      117.07     61.79 o 
  -4  -4  19       85.64       15.13     68.40 o 
  -3  -4  19        0.40       81.99     61.69 o 
  -2  -4  19      634.44      558.31     71.55 o 
  -1  -4  19      563.01      456.35     67.92 o 
   0  -4  19       27.38       23.19     41.67 o 
   1  -4  19      514.21      512.52     69.56 o 
   2  -4  19        6.61       46.79     59.62 o 
   3  -4  19       38.02       16.03     68.91 o 
   4  -4  19       14.10       29.88     68.51 o 
  -5  -3  19       58.67        4.04     60.00 o 
  -4  -3  19       33.16       24.09     69.15 o 
  -3  -3  19        0.65        4.30     62.39 o 
  -2  -3  19      799.79      753.14     76.20 o 
  -1  -3  19     1607.27     1816.76     86.48 o 
   0  -3  19       21.55       31.01     39.54 o 
   1  -3  19       18.64       49.48     59.21 o 
   2  -3  19      213.76      189.81     69.96 o 
   3  -3  19       24.29       73.19     73.19 o 
   4  -3  19        0.15       13.49     68.53 o 
  -5  -2  19       79.88       68.25     61.32 o 
  -4  -2  19       26.85       67.27     67.27 o 
  -3  -2  19      119.29       59.68     63.52 o 
  -2  -2  19      219.72      147.73     67.77 o 
  -1  -2  19       13.58       43.64     57.90 o 
   0  -2  19       10.78       12.44     39.21 o 
   1  -2  19        2.41       21.78     55.38 o 
   2  -2  19        3.26       14.57     62.46 o 
   3  -2  19        7.42       61.72     67.31 o 
   4  -2  19        2.86       24.12     63.12 o 
  -5  -1  19       17.00      128.26     57.05 o 
  -4  -1  19       45.91        2.23     65.22 o 
  -3  -1  19      268.17      156.57     68.29 o 
  -2  -1  19      751.75      676.69     77.34 o 
  -1  -1  19       72.11       99.12     62.89 o 
   0  -1  19       25.89       53.87     53.87 o 
   1  -1  19      107.54       47.47     62.68 o 
   2  -1  19       19.02       62.66     62.66 o 
   3  -1  19        7.55       25.98     66.37 o 
   4  -1  19        0.49      133.82     60.48 o 
  -5   0  19       26.03        4.32     62.00 o 
  -4   0  19       26.31       63.67     65.41 o 
  -3   0  19      121.79       45.33     69.95 o 
  -2   0  19      464.38      439.46     68.62 o 
  -1   0  19      396.57      318.57     70.33 o 
   0   0  19       53.13      207.48     71.88 o 
   1   0  19      468.71      529.75     67.24 o 
   2   0  19       14.08       20.78     62.85 o 
   3   0  19        4.60       65.36     65.36 o 
   4   0  19        0.76        0.00     61.41 o 
  -5   1  19      127.29       51.58     68.50 o 
  -4   1  19       43.41       75.65     69.11 o 
  -3   1  19        5.15       70.56     70.56 o 
  -2   1  19      118.49      126.80     66.50 o 
  -1   1  19      538.61      531.79     79.49 o 
   0   1  19      325.61      360.06     70.83 o 
   1   1  19      250.09      226.42     64.40 o 
   2   1  19       88.53       53.71     62.49 o 
   3   1  19       30.93       92.39     61.59 o 
   4   1  19        0.41       21.88     58.42 o 
  -5   2  19        7.24      176.52     61.58 o 
  -4   2  19        0.54       71.46     64.71 o 
  -3   2  19      874.98      908.09     86.58 o 
  -2   2  19      813.63      965.91     82.55 o 
  -1   2  19      143.04       92.63     68.81 o 
   0   2  19        3.89       18.41     41.38 o 
   1   2  19        2.62       68.48     60.08 o 
   2   2  19        2.31       14.45     60.88 o 
   3   2  19       34.46        4.21     59.58 o 
  -5   3  19        2.55       12.94     63.09 o 
  -4   3  19       24.27       30.08     64.61 o 
  -3   3  19      757.87      768.03     80.63 o 
  -2   3  19      421.55      430.72     78.76 o 
  -1   3  19       38.04       33.58     68.05 o 
   0   3  19       95.05      177.87     44.85 o 
   1   3  19      197.54      176.41     64.35 o 
   2   3  19       18.59       60.84     60.84 o 
   3   3  19       89.04      163.31     58.84 o 
  -5   4  19        1.00       55.13     61.84 o 
  -4   4  19       76.53       69.22     67.04 o 
  -3   4  19      107.44       67.73     72.06 o 
  -2   4  19      265.46      332.68     69.92 o 
  -1   4  19        3.66       70.54     68.22 o 
   0   4  19      388.87      527.59     88.04 o 
   1   4  19       58.41       73.36     59.60 o 
   2   4  19        1.55       54.87     58.82 o 
   3   4  19       11.24        7.92     58.89 o 
  -5   5  19        3.67        0.00     61.37 o 
  -4   5  19       57.96       55.35     68.81 o 
  -3   5  19      279.55      230.72     79.21 o 
  -2   5  19       30.22       74.93     68.45 o 
  -1   5  19        7.47       11.69     66.42 o 
   0   5  19      229.16      160.64     47.71 o 
   1   5  19      242.58      193.83     66.17 o 
   2   5  19        2.90       35.97     56.89 o 
   3   5  19        3.49       47.26     55.71 o 
  -5   6  19        0.00        6.12     59.99 o 
  -4   6  19       43.20       70.45     70.45 o 
  -3   6  19      221.07      282.37     73.59 o 
  -2   6  19      106.84       38.09     74.51 o 
  -1   6  19       48.66      126.85     68.02 o 
   0   6  19      268.33      276.62     48.39 o 
   1   6  19        9.30      146.53     54.28 o 
   2   6  19        4.78       47.22     57.48 o 
   3   6  19        4.01       56.14     52.55 o 
  -4   7  19       59.04       52.67     65.83 o 
  -3   7  19      144.99      164.91     74.47 o 
  -2   7  19       56.32       89.10     69.45 o 
  -1   7  19        2.87       18.98     69.15 o 
   0   7  19      146.42      149.85     48.31 o 
   1   7  19       40.09       60.72     60.72 o 
   2   7  19        0.11       34.51     55.19 o 
  -4   8  19       41.74       18.28     69.02 o 
  -3   8  19       35.64       60.11     68.45 o 
  -2   8  19       33.68       12.26     72.01 o 
  -1   8  19       78.21      122.57     69.94 o 
   0   8  19      131.43      197.49     47.94 o 
   1   8  19       38.30       43.74     56.12 o 
   2   8  19       17.93       49.69     52.75 o 
  -4   9  19       18.99       67.13     67.13 o 
  -3   9  19        2.27        0.00     70.46 o 
  -2   9  19        0.26       63.45     70.72 o 
  -1   9  19       49.64      122.81     70.42 o 
   0   9  19       89.82      121.11     46.70 o 
   1   9  19       92.55       65.46     60.27 o 
  -3  10  19       66.51       89.97     71.39 o 
  -2  10  19        3.15       43.62     71.03 o 
  -1  10  19       83.97       26.31     68.97 o 
   0  10  19       46.56       23.29     46.50 o 
   1  10  19        3.46       24.07     55.43 o 
  -3  11  19       20.73       41.68     66.60 o 
  -2  11  19       39.99       61.87     70.14 o 
  -1  11  19       78.93       58.33     71.14 o 
   0  11  19       52.14        6.21     52.27 o 
  -1  12  19       30.31       69.57     67.35 o 
  -1 -16  20       40.21       31.53     71.04 o 
   0 -16  20       57.28      105.37     71.95 o 
   1 -16  20      127.23      138.76     81.27 o 
  -2 -15  20       29.32        8.51     70.96 o 
  -1 -15  20      105.83       75.00     75.00 o 
   0 -15  20       60.13       69.66     56.16 o 
   1 -15  20       55.96       18.56     78.63 o 
   2 -15  20      243.53      141.12     91.68 o 
  -2 -14  20        0.79       13.38     69.39 o 
  -1 -14  20        3.19       78.96     78.96 o 
   0 -14  20        7.32      111.20     54.15 o 
   1 -14  20      114.23      104.29     83.00 o 
   2 -14  20      355.18      415.44     90.05 o 
   3 -14  20      154.12      121.55     89.77 o 
  -3 -13  20       43.93       28.85     64.22 o 
  -2 -13  20       26.33       24.89     71.57 o 
  -1 -13  20       25.84        4.68     72.83 o 
   0 -13  20        0.41       55.30    103.23 o 
   1 -13  20      103.62      132.14     81.34 o 
   2 -13  20      106.91       44.46     85.02 o 
   3 -13  20       42.70       54.00     85.08 o 
  -3 -12  20       11.25       25.52     68.78 o 
  -2 -12  20       33.15       43.36     72.98 o 
  -1 -12  20       16.73        9.43     73.59 o 
   0 -12  20       11.62       52.07     53.41 o 
   1 -12  20       17.41       38.97     79.05 o 
   2 -12  20      126.12      160.97     83.03 o 
   3 -12  20       22.93      205.24     77.90 o 
  -3 -11  20        1.37       38.97     66.77 o 
  -2 -11  20       26.97       70.63     73.55 o 
  -1 -11  20       30.84       74.37     72.28 o 
   0 -11  20       18.17       15.07     75.69 o 
   1 -11  20      127.18      130.93     77.25 o 
   2 -11  20      247.80      300.48     85.41 o 
   3 -11  20       58.07       60.56     82.21 o 
  -4 -10  20       17.84       96.37     61.06 o 
  -3 -10  20        3.86        8.80     69.52 o 
  -2 -10  20        8.61       71.15     71.15 o 
  -1 -10  20       23.47       52.28     70.86 o 
   0 -10  20        0.27       23.45     51.59 o 
   1 -10  20       63.99       26.63     73.91 o 
   2 -10  20       51.51      157.02     76.82 o 
   3 -10  20        2.10       96.69     80.26 o 
   4 -10  20       46.82       68.62     78.31 o 
  -4  -9  20       32.09       30.20     61.70 o 
  -3  -9  20        9.19       63.32     65.38 o 
  -2  -9  20        0.45       37.86     67.09 o 
  -1  -9  20       28.43       93.43     68.73 o 
   0  -9  20        0.33       50.84     55.04 o 
   1  -9  20      286.12      422.32     69.87 o 
   2  -9  20      181.26       62.26     74.28 o 
   3  -9  20        7.73       80.67     80.67 o 
   4  -9  20      127.90      177.56     78.94 o 
  -4  -8  20       40.69       43.17     67.50 o 
  -3  -8  20       76.58       15.22     70.05 o 
  -2  -8  20       16.27       35.15     66.17 o 
  -1  -8  20       78.76      148.45     67.45 o 
   0  -8  20      555.40      505.71     54.98 o 
   1  -8  20        4.83       13.57     62.32 o 
   2  -8  20      429.45      372.22     80.27 o 
   3  -8  20        6.97       25.13     73.32 o 
   4  -8  20      165.72       40.08     76.93 o 
  -4  -7  20        2.87       18.74     63.77 o 
  -3  -7  20       16.41       67.64     69.08 o 
  -2  -7  20       19.06       13.11     64.52 o 
  -1  -7  20       43.54       38.50     64.98 o 
   0  -7  20      275.43      333.98     52.74 o 
   1  -7  20       47.61      120.46     65.01 o 
   2  -7  20       44.45       66.47     66.47 o 
   3  -7  20        0.15       17.21     69.85 o 
   4  -7  20       73.86       99.65     72.37 o 
  -4  -6  20        4.47       71.52     61.00 o 
  -3  -6  20       13.02      104.57     63.91 o 
  -2  -6  20        4.24        4.25     63.29 o 
  -1  -6  20       48.58       27.55     63.90 o 
   0  -6  20       21.20       68.70     41.37 o 
   1  -6  20      347.31      344.72     67.65 o 
   2  -6  20       83.03      101.72     66.39 o 
   3  -6  20       42.31      128.53     68.16 o 
   4  -6  20       43.43       63.76     70.14 o 
  -4  -5  20        6.13       65.76     65.76 o 
  -3  -5  20      166.79      111.11     66.92 o 
  -2  -5  20       65.82       92.50     64.99 o 
  -1  -5  20        2.17       12.79     63.15 o 
   0  -5  20       94.83       70.67     43.84 o 
   1  -5  20      343.05      397.80     67.14 o 
   2  -5  20       95.88       75.24     62.70 o 
   3  -5  20      160.06      164.66     70.39 o 
   4  -5  20      155.68       96.20     69.69 o 
  -5  -4  20        9.95       58.99     58.99 o 
  -4  -4  20       55.43      124.42     62.32 o 
  -3  -4  20      157.82      118.24     67.65 o 
  -2  -4  20       45.02      125.29     60.72 o 
  -1  -4  20        0.05       61.33     63.58 o 
   0  -4  20       14.17      113.21     40.49 o 
   1  -4  20      274.59      279.44     64.12 o 
   2  -4  20      399.93      386.44     70.20 o 
   3  -4  20       10.46       54.61     63.27 o 
   4  -4  20       30.63        6.63     63.17 o 
  -5  -3  20        2.29       94.03     57.78 o 
  -4  -3  20      122.67      132.40     66.42 o 
  -3  -3  20      108.36       26.38     64.92 o 
  -2  -3  20      686.47      610.17     73.78 o 
  -1  -3  20       34.43       38.13     60.60 o 
   0  -3  20        1.22       41.16     41.16 o 
   1  -3  20        1.19       59.63     59.63 o 
   2  -3  20      398.73      370.85     71.09 o 
   3  -3  20        0.77       68.53     68.53 o 
   4  -3  20       63.90       92.91     68.14 o 
  -5  -2  20        0.06       58.87     58.87 o 
  -4  -2  20      197.22      114.30     64.65 o 
  -3  -2  20       40.57        2.36     58.25 o 
  -2  -2  20      239.50      230.13     70.44 o 
  -1  -2  20      194.38      270.28     65.78 o 
   0  -2  20      170.06      233.29     57.32 o 
   1  -2  20        8.86       65.58     65.58 o 
   2  -2  20       27.35       65.86     67.85 o 
   3  -2  20       27.96       63.45     66.87 o 
   4  -2  20       50.01       18.79     64.44 o 
  -5  -1  20       14.13       32.42     60.52 o 
  -4  -1  20      101.07      179.99     64.13 o 
  -3  -1  20      266.62      308.70     66.30 o 
  -2  -1  20       38.31       68.20     68.20 o 
  -1  -1  20       89.76      197.41     64.46 o 
   0  -1  20       11.34       42.13     42.13 o 
   1  -1  20      247.82      201.01     67.43 o 
   2  -1  20        5.98       25.32     61.60 o 
   3  -1  20       58.82       42.90     66.55 o 
   4  -1  20       35.49        8.05     63.11 o 
  -5   0  20        0.47       60.78     60.78 o 
  -4   0  20      264.10      248.75     71.44 o 
  -3   0  20      516.03      457.23     74.39 o 
  -2   0  20        8.56       63.63     63.63 o 
  -1   0  20      159.11       73.57     73.57 o 
   0   0  20       56.91        5.89     49.86 o 
   1   0  20      180.14      303.16     63.72 o 
   2   0  20        0.03       61.56     61.56 o 
   3   0  20       93.00       77.79     62.45 o 
  -5   1  20      120.44      104.89     65.43 o 
  -4   1  20       48.24      117.21     67.91 o 
  -3   1  20      186.38      240.86     72.20 o 
  -2   1  20        3.74       52.19     65.25 o 
  -1   1  20       63.28       64.70     73.09 o 
   0   1  20      207.63      273.12     97.49 o 
   1   1  20        1.82       26.58     58.13 o 
   2   1  20        0.25       62.39     62.39 o 
   3   1  20       58.47      178.82     62.54 o 
  -5   2  20       49.08       82.07     59.30 o 
  -4   2  20       49.01       54.34     63.00 o 
  -3   2  20       98.29       57.71     73.86 o 
  -2   2  20       13.68       94.16     74.70 o 
  -1   2  20      362.85      490.82     71.72 o 
   0   2  20       20.13      105.01     41.73 o 
   1   2  20        0.66       32.81     60.75 o 
   2   2  20       19.32       45.15     61.69 o 
   3   2  20       20.67       21.99     61.51 o 
  -5   3  20       16.08       89.82     56.48 o 
  -4   3  20      233.09      219.51     67.47 o 
  -3   3  20        1.07       74.33     74.33 o 
  -2   3  20        0.65       55.79     68.62 o 
  -1   3  20      119.87      112.33     69.22 o 
   0   3  20       21.84       34.13     42.32 o 
   1   3  20       17.91        4.02     60.80 o 
   2   3  20        7.89      107.69     58.25 o 
   3   3  20        1.99       48.76     58.69 o 
  -4   4  20       41.41       71.87     71.87 o 
  -3   4  20        0.25        6.96     69.06 o 
  -2   4  20       87.25      119.89     73.98 o 
  -1   4  20       79.95      179.38     69.01 o 
   0   4  20        0.10       47.85     43.48 o 
   1   4  20        7.63       38.93     59.76 o 
   2   4  20       20.75       10.06     59.12 o 
   3   4  20       32.68       46.86     55.13 o 
  -4   5  20       50.01       87.90     65.98 o 
  -3   5  20        7.81       51.80     71.51 o 
  -2   5  20      128.75      145.04     70.76 o 
  -1   5  20       64.34       61.37     72.34 o 
   0   5  20        0.57       88.32    107.97 o 
   1   5  20        1.93      101.92     57.02 o 
   2   5  20        0.13       17.69     57.54 o 
  -4   6  20       52.93      114.49     67.36 o 
  -3   6  20        9.23       74.04     74.04 o 
  -2   6  20      146.82      206.54     75.80 o 
  -1   6  20      106.82       93.02     71.91 o 
   0   6  20        3.18       34.96     44.34 o 
   1   6  20        9.54       84.81     58.14 o 
   2   6  20        2.20       24.78     57.03 o 
  -4   7  20       64.68      109.17     66.33 o 
  -3   7  20        2.10       69.03     71.67 o 
  -2   7  20      178.23      254.46     76.00 o 
  -1   7  20      121.54      130.02     70.97 o 
   0   7  20        0.01       38.07     46.54 o 
   1   7  20        8.42       19.82     55.88 o 
   2   7  20        1.67        9.11     51.78 o 
  -4   8  20       89.16       28.70     66.79 o 
  -3   8  20       46.22       40.44     75.55 o 
  -2   8  20      169.23      184.53     73.80 o 
  -1   8  20        7.35       36.07     70.17 o 
   0   8  20        0.03       61.61     45.65 o 
   1   8  20       22.07       23.10     55.62 o 
  -3   9  20       13.54       39.91     66.37 o 
  -2   9  20       96.33       26.49     75.21 o 
  -1   9  20       17.44       73.53     73.53 o 
   0   9  20       15.06       58.48     58.48 o 
   1   9  20        8.51       46.36     52.13 o 
  -3  10  20        5.43       41.33     68.72 o 
  -2  10  20       22.49       47.48     71.33 o 
  -1  10  20        7.94       42.33     66.04 o 
   0  10  20       47.78       29.07     51.36 o 
  -2  11  20       38.88       59.94     66.76 o 
  -1  11  20       15.13       27.17     65.98 o 
   0 -16  21      200.95      115.03     56.04 o 
  -1 -15  21       40.02       20.46     70.56 o 
   0 -15  21      183.38      115.18     56.18 o 
   1 -15  21      110.87      142.85     84.48 o 
  -2 -14  21        0.94       25.97     67.70 o 
  -1 -14  21       58.40       76.99     72.97 o 
   0 -14  21       95.49      128.60     55.46 o 
   1 -14  21      221.74      232.29     87.43 o 
   2 -14  21        9.99       41.63     87.38 o 
  -2 -13  21        6.13       20.01     70.77 o 
  -1 -13  21      200.15      155.54     75.19 o 
   0 -13  21      245.99      322.32     56.62 o 
   1 -13  21       56.19       95.74     80.22 o 
   2 -13  21       12.13      141.10     77.06 o 
  -3 -12  21        0.05       53.84     63.78 o 
  -2 -12  21        0.12       95.06     65.08 o 
  -1 -12  21       16.11       14.17     77.66 o 
   0 -12  21      477.42      488.48     59.36 o 
   1 -12  21        9.28       60.27     79.36 o 
   2 -12  21      168.29      125.64     88.00 o 
   3 -12  21      291.07      196.49     86.46 o 
  -3 -11  21        0.00       42.43     67.34 o 
  -2 -11  21        5.38       61.33     72.90 o 
  -1 -11  21       55.23      109.76     70.83 o 
   0 -11  21      232.38      337.49     79.45 o 
   1 -11  21      389.46      376.03     85.49 o 
   2 -11  21       50.70       72.22     81.76 o 
   3 -11  21       47.70      152.60     75.92 o 
  -3 -10  21        1.23      142.13     67.93 o 
  -2 -10  21      103.63       11.22     71.91 o 
  -1 -10  21      384.13      479.63     76.87 o 
   0 -10  21        9.17       59.06     50.48 o 
   1 -10  21      198.55      171.28     79.59 o 
   2 -10  21       95.17      267.71     79.82 o 
   3 -10  21       84.94      209.98     77.98 o 
  -4  -9  21        0.70       64.00     64.00 o 
  -3  -9  21        5.09      147.65     65.80 o 
  -2  -9  21       63.92       35.97     69.00 o 
  -1  -9  21       90.96       95.35     71.71 o 
   0  -9  21      458.10      473.96     72.79 o 
   1  -9  21      196.38      367.18     75.67 o 
   2  -9  21      459.35      468.04     83.78 o 
   3  -9  21      115.89       51.64     80.61 o 
  -4  -8  21        0.94       94.14     59.99 o 
  -3  -8  21        6.72       39.18     66.26 o 
  -2  -8  21        8.37      104.98     66.83 o 
  -1  -8  21      110.11       31.23     69.83 o 
   0  -8  21      658.60      635.77     57.15 o 
   1  -8  21        8.31       44.07     69.60 o 
   2  -8  21      112.07      109.42     72.42 o 
   3  -8  21      293.68      282.97     79.46 o 
  -4  -7  21       10.61       24.39     62.23 o 
  -3  -7  21        8.92       39.25     66.34 o 
  -2  -7  21      100.72      205.90     65.84 o 
  -1  -7  21       13.02       19.86     65.39 o 
   0  -7  21       19.97       50.25     44.91 o 
   1  -7  21       32.68       67.79     67.79 o 
   2  -7  21       70.32       42.30     70.32 o 
   3  -7  21      161.27      140.84     74.91 o 
  -4  -6  21       19.06       61.94     62.13 o 
  -3  -6  21       36.50       39.39     67.99 o 
  -2  -6  21       46.75        6.68     67.02 o 
  -1  -6  21        6.92       62.73     62.73 o 
   0  -6  21        4.47       15.10     43.55 o 
   1  -6  21      122.48      128.87     63.40 o 
   2  -6  21       23.91       61.85     67.95 o 
   3  -6  21        1.83       30.56     71.06 o 
  -4  -5  21       42.28       68.38     68.38 o 
  -3  -5  21       52.33        2.14     64.74 o 
  -2  -5  21       25.34       41.61     64.76 o 
  -1  -5  21     1152.57     1195.84     83.19 o 
   0  -5  21       60.78       88.99     49.02 o 
   1  -5  21        6.11       63.80     63.80 o 
   2  -5  21      323.36      344.02     71.65 o 
   3  -5  21        1.57      128.47     65.85 o 
  -4  -4  21       13.75       56.84     62.48 o 
  -3  -4  21       51.17       50.52     64.37 o 
  -2  -4  21       26.01        8.69     64.77 o 
  -1  -4  21      410.83      381.35     68.99 o 
   0  -4  21       27.90       65.73     40.87 o 
   1  -4  21       66.21       84.08     63.25 o 
   2  -4  21      290.79      186.13     71.76 o 
   3  -4  21       54.45       73.81     67.96 o 
  -4  -3  21        5.00       62.01     62.01 o 
  -3  -3  21        0.30       28.83     61.35 o 
  -2  -3  21       91.76       92.65     67.09 o 
  -1  -3  21       31.25        8.76     66.28 o 
   0  -3  21       71.19      158.39     43.50 o 
   1  -3  21       98.35       51.96     62.00 o 
   2  -3  21      175.49      129.18     69.39 o 
   3  -3  21       43.62       67.80     67.80 o 
  -4  -2  21       23.67       32.24     61.89 o 
  -3  -2  21        0.16       37.88     63.05 o 
  -2  -2  21      304.08      440.33     70.93 o 
  -1  -2  21        0.81      153.61     60.40 o 
   0  -2  21       12.94       46.14     46.14 o 
   1  -2  21      145.51       76.59     64.19 o 
   2  -2  21      176.68      191.33     66.28 o 
   3  -2  21       15.39       51.28     63.77 o 
  -4  -1  21      104.31       82.42     65.59 o 
  -3  -1  21        0.17       22.36     68.57 o 
  -2  -1  21       15.94       69.71     62.96 o 
  -1  -1  21       99.47       33.23     70.60 o 
   0  -1  21        8.26       45.14     45.14 o 
   1  -1  21      134.89      105.08     67.45 o 
   2  -1  21      144.52      128.30     69.32 o 
   3  -1  21        0.61       67.04     67.04 o 
  -4   0  21        8.47       59.07     62.58 o 
  -3   0  21        2.82       11.33     66.24 o 
  -2   0  21       31.24       13.54     63.07 o 
  -1   0  21       59.97       73.96     73.96 o 
   0   0  21       28.89      113.20     68.88 o 
   1   0  21       45.18       47.34     65.60 o 
   2   0  21       25.90       33.28     63.42 o 
   3   0  21        7.48       61.03     61.03 o 
  -4   1  21       19.01       83.49     66.39 o 
  -3   1  21        2.96       57.05     67.35 o 
  -2   1  21        3.33       11.34     64.80 o 
  -1   1  21        0.89       63.48     69.82 o 
   0   1  21        1.48       22.22     43.51 o 
   1   1  21      224.49      172.81     64.04 o 
   2   1  21       53.81       86.30     61.00 o 
   3   1  21       31.59       61.40     63.09 o 
  -4   2  21        7.95       30.85     65.18 o 
  -3   2  21       89.01      103.28     68.11 o 
  -2   2  21        9.91       37.00     69.18 o 
  -1   2  21       32.49       75.85     69.82 o 
   0   2  21       44.27       38.37     42.61 o 
   1   2  21       42.24       59.47     62.69 o 
   2   2  21       55.08      127.73     64.18 o 
   3   2  21        1.98       25.00     58.15 o 
  -4   3  21        0.31        4.29     66.81 o 
  -3   3  21        7.42       92.44     69.26 o 
  -2   3  21        6.39       35.00     65.76 o 
  -1   3  21       39.70       18.66     71.70 o 
   0   3  21       34.30       74.07     46.16 o 
   1   3  21       10.16       90.00     59.48 o 
   2   3  21       85.95       75.78     59.82 o 
   3   3  21        0.98       54.73     54.73 o 
  -4   4  21        0.31        6.51     65.07 o 
  -3   4  21       15.04       95.04     68.13 o 
  -2   4  21        3.99       70.26     70.26 o 
  -1   4  21        2.77       91.79     65.99 o 
   0   4  21       62.33       90.96     46.83 o 
   1   4  21       31.09       46.80     63.55 o 
   2   4  21       48.42       52.62     60.57 o 
  -4   5  21       13.49       21.89     64.66 o 
  -3   5  21        2.26      130.58     67.18 o 
  -2   5  21        1.25       73.49     73.49 o 
  -1   5  21        2.11       54.67     72.63 o 
   0   5  21       23.02        2.53     46.86 o 
   1   5  21       27.14        2.06     59.94 o 
   2   5  21       42.54      124.92     53.75 o 
  -4   6  21       11.96       73.59     65.44 o 
  -3   6  21        1.76       39.78     67.97 o 
  -2   6  21        8.84       31.21     72.14 o 
  -1   6  21        6.69       31.13     69.84 o 
   0   6  21       15.99       76.96     43.98 o 
   1   6  21       92.36      160.03     57.75 o 
   2   6  21       10.33       43.64     50.25 o 
  -3   7  21        6.61       58.14     68.21 o 
  -2   7  21        1.19       73.94     73.94 o 
  -1   7  21        6.80        9.51     67.83 o 
   0   7  21       11.66       19.86     65.19 o 
   1   7  21       65.27       24.95     59.71 o 
  -3   8  21       22.97       48.43     66.44 o 
  -2   8  21        0.01       68.81     68.81 o 
  -1   8  21        0.98       52.39     69.86 o 
   0   8  21        4.41        0.16     45.65 o 
   1   8  21        6.81       53.79     53.79 o 
  -3   9  21       19.43       18.06     67.58 o 
  -2   9  21        0.70       70.68     69.15 o 
  -1   9  21        0.18       14.04     69.99 o 
   0   9  21        5.97       48.95     48.95 o 
  -1  10  21       48.41       11.40     66.34 o 
   0 -15  22        5.44       30.81     53.42 o 
  -1 -14  22       65.02       66.04     71.91 o 
   0 -14  22        0.89        3.44     52.78 o 
   1 -14  22       55.33       31.64     80.41 o 
  -2 -13  22      128.58       97.50     72.43 o 
  -1 -13  22       16.44       11.54     71.48 o 
   0 -13  22        7.89       55.99     54.44 o 
   1 -13  22       56.10      140.24     77.88 o 
   2 -13  22        1.51       85.74     85.74 o 
  -2 -12  22      296.21      153.04     75.36 o 
  -1 -12  22       85.36      131.00     73.50 o 
   0 -12  22       20.71       48.70     68.65 o 
   1 -12  22      184.73      204.39     79.41 o 
   2 -12  22       45.68       45.86     86.85 o 
  -3 -11  22      112.90        6.15     69.12 o 
  -2 -11  22      131.25       40.33     69.48 o 
  -1 -11  22      328.60      354.55     80.68 o 
   0 -11  22       71.51       46.76     54.13 o 
   1 -11  22      101.82       17.89     81.55 o 
   2 -11  22       11.12       16.03     80.10 o 
   3 -11  22        3.28      116.60     74.01 o 
  -3 -10  22      105.66       27.29     68.72 o 
  -2 -10  22      376.98      346.91     74.46 o 
  -1 -10  22        1.17        0.00     72.02 o 
   0 -10  22        7.44       26.54     50.84 o 
   1 -10  22       27.63       72.62     72.09 o 
   2 -10  22        5.10       51.82     71.41 o 
   3 -10  22       20.63       46.80     79.58 o 
  -3  -9  22      118.96       38.48     69.40 o 
  -2  -9  22      189.92      256.32     72.78 o 
  -1  -9  22       38.70        6.98     67.48 o 
   0  -9  22      248.29      217.49     86.56 o 
   1  -9  22      432.94      388.38     79.14 o 
   2  -9  22       42.13       93.12     73.48 o 
   3  -9  22       75.67      169.14     73.76 o 
  -3  -8  22       71.31       17.13     64.74 o 
  -2  -8  22      272.76      371.48     75.01 o 
  -1  -8  22      125.94      103.80     68.28 o 
   0  -8  22      458.67      466.49     55.94 o 
   1  -8  22      129.52      155.03     70.68 o 
   2  -8  22       59.08      138.84     67.29 o 
   3  -8  22       96.12      112.62     75.93 o 
  -4  -7  22       74.41       55.22     61.84 o 
  -3  -7  22      256.78      287.44     72.34 o 
  -2  -7  22      301.12      331.66     74.56 o 
  -1  -7  22        0.00        4.58     66.34 o 
   0  -7  22       21.45       46.73     46.73 o 
   1  -7  22      249.70      214.16     72.14 o 
   2  -7  22        5.46       56.64     70.18 o 
   3  -7  22       63.84       33.18     71.31 o 
  -4  -6  22       19.11       31.99     59.91 o 
  -3  -6  22      194.76       80.15     69.27 o 
  -2  -6  22       28.72       42.22     65.78 o 
  -1  -6  22      108.69       99.66     65.58 o 
   0  -6  22      339.05      371.04     50.55 o 
   1  -6  22      329.84      385.66     67.49 o 
   2  -6  22        0.25      119.11     62.69 o 
   3  -6  22       10.01       27.51     68.86 o 
  -4  -5  22        4.04       58.74     62.35 o 
  -3  -5  22       63.98      130.41     64.42 o 
  -2  -5  22        5.12       67.81     67.81 o 
  -1  -5  22       35.18       13.16     65.80 o 
   0  -5  22      111.01       96.21     79.88 o 
   1  -5  22      446.38      535.20     71.57 o 
   2  -5  22       15.00       62.52     68.65 o 
   3  -5  22       86.84      180.84     64.85 o 
  -4  -4  22       23.64       94.28     61.24 o 
  -3  -4  22       24.26       11.01     65.39 o 
  -2  -4  22       31.29       66.50     67.25 o 
  -1  -4  22      111.91       15.33     70.40 o 
   0  -4  22      128.73       94.65     44.20 o 
   1  -4  22      178.07      170.24     65.39 o 
   2  -4  22        7.01       21.92     63.90 o 
   3  -4  22       65.46       52.14     67.92 o 
  -4  -3  22       33.17       22.74     60.93 o 
  -3  -3  22       15.63       76.87     62.47 o 
  -2  -3  22        1.86       13.42     63.54 o 
  -1  -3  22      269.39      262.66     67.94 o 
   0  -3  22      583.17      674.21     76.30 o 
   1  -3  22       48.54        6.20     63.44 o 
   2  -3  22        0.79       64.24     64.24 o 
   3  -3  22       24.48       78.22     64.14 o 
  -4  -2  22       12.61       54.09     57.49 o 
  -3  -2  22       48.64      125.82     61.86 o 
  -2  -2  22      123.84       84.84     68.54 o 
  -1  -2  22       15.45       68.76     60.11 o 
   0  -2  22      585.28      525.12     51.05 o 
   1  -2  22        3.75       67.12     67.12 o 
   2  -2  22       30.93       68.60     68.60 o 
   3  -2  22       63.27      109.01     63.43 o 
  -4  -1  22       20.46       62.96     59.33 o 
  -3  -1  22        1.47       22.14     69.70 o 
  -2  -1  22       40.41        2.30     67.23 o 
  -1  -1  22       30.65       84.92     68.88 o 
   0  -1  22      362.07      406.93     50.87 o 
   1  -1  22       61.18       49.59     66.65 o 
   2  -1  22       60.93       87.04     63.08 o 
   3  -1  22       93.24      176.23     60.91 o 
  -4   0  22       10.96       54.77     60.03 o 
  -3   0  22        5.88        8.95     65.04 o 
  -2   0  22       21.36       11.24     68.51 o 
  -1   0  22      272.68      167.23     77.18 o 
   0   0  22       46.28       12.87     48.36 o 
   1   0  22       21.67      102.84     62.84 o 
   2   0  22       72.23       18.45     66.31 o 
   3   0  22       21.29       59.95     59.95 o 
  -4   1  22       37.63        2.01     64.80 o 
  -3   1  22        0.30       31.45     67.11 o 
  -2   1  22        4.39       71.53     71.53 o 
  -1   1  22      120.20       54.84     74.68 o 
   0   1  22      106.66       87.51     45.28 o 
   1   1  22       11.11        8.16     63.99 o 
   2   1  22       54.09       44.16     62.95 o 
   3   1  22       33.18       30.02     59.72 o 
  -4   2  22       30.47       99.17     64.13 o 
  -3   2  22        1.21      126.30     66.76 o 
  -2   2  22        7.99        0.00     68.43 o 
  -1   2  22      104.36        9.32     72.18 o 
   0   2  22       53.79        4.70     47.28 o 
   1   2  22        5.42       40.73     57.03 o 
   2   2  22      144.28      243.84     60.72 o 
  -4   3  22        3.93       20.97     62.50 o 
  -3   3  22       37.17       22.72     67.93 o 
  -2   3  22        8.23       27.92     68.07 o 
  -1   3  22       62.39      158.43     70.41 o 
   0   3  22        8.25       48.28     73.75 o 
   1   3  22        6.62       63.36     63.36 o 
   2   3  22      204.03      186.21     60.48 o 
  -4   4  22       15.41       65.54     65.54 o 
  -3   4  22        6.67       52.28     65.57 o 
  -2   4  22       25.95       63.23     66.42 o 
  -1   4  22       18.73      152.68     67.33 o 
   0   4  22       77.04       19.23     47.30 o 
   1   4  22       27.14        3.97     59.94 o 
   2   4  22       17.02        5.67     55.97 o 
  -4   5  22       18.01       17.32      5.34 o 
  -3   5  22        1.63       47.75     66.68 o 
  -2   5  22        0.30       16.53     68.04 o 
  -1   5  22       43.85      212.32     66.62 o 
   0   5  22       60.02       98.53     45.61 o 
   1   5  22        8.58       39.04     59.59 o 
  -3   6  22        6.04       15.80     67.46 o 
  -2   6  22        6.43       96.54     69.09 o 
  -1   6  22       17.43        4.72     70.84 o 
   0   6  22       17.62        4.94     44.22 o 
   1   6  22       63.35      136.78     56.34 o 
  -3   7  22        1.22       17.86     67.14 o 
  -2   7  22        8.04       98.52     66.05 o 
  -1   7  22       98.31       25.79     73.53 o 
   0   7  22       17.58       37.18     46.92 o 
   1   7  22        9.05       31.04     53.54 o 
  -2   8  22        0.69        4.69     69.48 o 
  -1   8  22       86.21       96.82     68.12 o 
   0   8  22        4.69        3.15     43.11 o 
   0 -14  23        0.61       62.25     52.55 o 
  -1 -13  23       28.96       52.00     67.54 o 
   0 -13  23       44.37       44.69     80.27 o 
   1 -13  23       17.53       69.99     80.26 o 
  -2 -12  23        5.86        6.43     66.24 o 
  -1 -12  23       31.96       34.36     72.43 o 
   0 -12  23      264.00      158.30     57.92 o 
   1 -12  23       14.31       78.73     78.73 o 
   2 -12  23       92.86      239.70     79.26 o 
  -2 -11  23        8.84       41.62     67.04 o 
  -1 -11  23       60.15        4.52     73.75 o 
   0 -11  23       79.22       27.90     53.43 o 
   1 -11  23       22.20       53.43     75.06 o 
   2 -11  23        2.05      117.09     74.60 o 
  -2 -10  23       30.59       67.60     67.60 o 
  -1 -10  23      165.52      163.04     71.10 o 
   0 -10  23       15.86       11.53     88.75 o 
   1 -10  23        1.60       47.32     75.72 o 
   2 -10  23       23.73      145.03     71.67 o 
  -3  -9  23       27.87      142.83     61.13 o 
  -2  -9  23        9.67       68.77     69.87 o 
  -1  -9  23       63.91        6.85     69.60 o 
   0  -9  23       51.55       17.89     50.84 o 
   1  -9  23       82.93        0.00     75.26 o 
   2  -9  23       46.54       17.45     75.54 o 
  -3  -8  23        5.05       63.95     63.95 o 
  -2  -8  23        0.66       64.28     65.86 o 
  -1  -8  23      220.86      230.50     73.88 o 
   0  -8  23       72.24       46.75     47.29 o 
   1  -8  23       10.37       37.67     68.98 o 
   2  -8  23       19.81       72.00     72.00 o 
   3  -8  23        1.61       72.81     72.81 o 
  -3  -7  23       15.60       61.30     63.74 o 
  -2  -7  23       82.45       68.63     66.56 o 
  -1  -7  23       55.96       82.80     67.35 o 
   0  -7  23       31.92        7.90     45.84 o 
   1  -7  23       56.08       18.30     67.91 o 
   2  -7  23        0.85       48.90     67.80 o 
   3  -7  23        1.31       52.52     67.83 o
[truncated: 14,102 more chars]
